# Supplementary material for: Di-μ-hydroxido-bis­[tris­(4,4,4-trifluoro-1-phenyl­acetyl­acetonato-κ2 O,O′)hafnium(IV)] dimethyl­formamide disolvate
Source: Acta Crystallogr Sect E Struct Rep Online. 2011 Nov 25;67(Pt 12):m1822–3. doi: 10.1107/S1600536811049543 (PMC3238724; doi:10.1107/S1600536811049543)
Supplement: Supplementary file 1 [file e-67-m1822-sup1.cif]

##############################################################################
#                                                                            #
# This CIF contains the data in a paper accepted for publication in          #
# Acta Crystallographica Section E. It conforms to the requirements of       #
# Notes for Authors for Acta Crystallographica Section E, and has been       #
# peer reviewed under the auspices of the IUCr Commission on Journals.       #
#                                                                            #
# Full details of the Crystallographic Information File format               #
# are given in the paper "The Crystallographic Information File (CIF):       #
# a New Standard Archive File for Crystallography" by S. R. Hall, F. H.      #
# Allen and I. D. Brown [Acta Cryst. (1991), A47, 655-685].                  #
#                                                                            #
# The current version of the core CIF dictionary is obtainable from          #
# ftp://ftp.iucr.org/pub/cif_core.dic.                                       #
#                                                                            #
# Software is freely available for graphical display of the structure(s)     #
# in this CIF. For information consult the CIF software page                 #
# http://www.iucr.org/resources/cif/software.                                #
#                                                                            #
# This file may be used for bona fide research purposes within the           #
# scientific community so long as proper attribution is given to the journal # 
# article from which it was obtained.                                        #
#                                                                            #
##############################################################################
data_I
_audit_creation_method     'WinGX routine CIF_UPDATE'
_chemical_name_systematic
;
Di-\m-hydroxido-bis[tris(4,4,4-trifluoro-1-phenylacetylacetonato-
\k^2^<i>O</i>,<i>O</i>')hafnium(IV)] dimethylformamide disolvate
;
_chemical_formula_moiety     'C60 H38 F18 Hf2 O14, 2(C3 H7 N O)'
_chemical_formula_sum     'C66 H52 F18 Hf2 N2 O16'
_chemical_formula_iupac     '[Hf2 (C10 H6 F3 O2)6 (O H)2], 2C3 H7 N O'
_chemical_formula_weight     1828.08
_symmetry_cell_setting     monoclinic
_symmetry_space_group_name_H-M     'P 21/c'
_symmetry_space_group_name_Hall     '-P 2ybc'
loop_
    _symmetry_equiv_pos_as_xyz
    'x, y, z'
    '-x, y+1/2, -z+1/2'
    '-x, -y, -z'
    'x, -y-1/2, z-1/2'
_cell_length_a     12.4143(3)
_cell_length_b     19.244(5)
_cell_length_c     17.503(5)
_cell_angle_alpha     90.000000
_cell_angle_beta     122.937(5)
_cell_angle_gamma     90.000000
_cell_volume     3509(2)
_cell_formula_units_Z     2
_cell_measurement_reflns_used     9995
_cell_measurement_theta_min     2.88
_cell_measurement_theta_max     28.12
_cell_measurement_temperature     100(2)
_exptl_crystal_description     'cuboid'
_exptl_crystal_colour     'colourless'
_exptl_crystal_size_max     0.282
_exptl_crystal_size_mid     0.231
_exptl_crystal_size_min     0.209
_exptl_crystal_density_diffrn     1.73
_exptl_crystal_density_method     'not measured'
_exptl_crystal_F_000     1792
_exptl_absorpt_coefficient_mu     3.071
_exptl_absorpt_correction_type     multi-scan
_exptl_absorpt_process_details     '(SADABS; Bruker, 2004)'
_exptl_absorpt_correction_T_min     0.431
_exptl_absorpt_correction_T_max     .526
_exptl_special_details     ?
_diffrn_ambient_temperature     100(2)
_diffrn_radiation_type     MoK\a
_diffrn_radiation_wavelength     0.71069
_diffrn_radiation_source     'fine-focus sealed tube'
_diffrn_radiation_monochromator     graphite
_diffrn_measurement_device_type     'Bruker X8 APEXII 4K KappaCCD'
_diffrn_measurement_method     '\w and \f scans'
_diffrn_reflns_number     41903
_diffrn_reflns_av_R_equivalents     0.0496
_diffrn_reflns_theta_min     2.97
_diffrn_reflns_theta_max     28.33
_diffrn_reflns_theta_full     28.33
_diffrn_measured_fraction_theta_max     0.997
_diffrn_measured_fraction_theta_full     0.997
_diffrn_reflns_limit_h_min     -16
_diffrn_reflns_limit_h_max     16
_diffrn_reflns_limit_k_min     -25
_diffrn_reflns_limit_k_max     25
_diffrn_reflns_limit_l_min     -23
_diffrn_reflns_limit_l_max     22
_refine_special_details
;
Refinement of <i>F</i>^2^ against ALL reflections. The weighted <i>R</i>-factor
<i>wR</i> and goodness of fit <i>S</i> are based on <i>F</i>^2^, conventional
<i>R</i>-factors <i>R</i> are based on <i>F</i>, with <i>F</i> set to zero for
negative <i>F</i>^2^. The threshold expression of <i>F</i>^2^ >
2\s(<i>F</i>^2^) is used only for calculating <i>R</i>-factors(gt) <i>etc</i>.
and is not relevant to the choice of reflections for refinement.
<i>R</i>-factors based on <i>F</i>^2^ are statistically about twice as large
as those based on <i>F</i>, and <i>R</i>- factors based on ALL data will be
even larger.
;
_reflns_number_total     8726
_reflns_number_gt     6864
_reflns_threshold_expression     I>2\s(I)
_refine_ls_structure_factor_coef     Fsqd
_refine_ls_matrix_type     full
_refine_ls_R_factor_all     0.0468
_refine_ls_R_factor_gt     0.0304
_refine_ls_wR_factor_ref     0.072
_refine_ls_goodness_of_fit_ref     1.029
_refine_ls_restrained_S_all     1.029
_refine_ls_number_reflns     8726
_refine_ls_number_parameters     475
_refine_ls_number_restraints     1
_refine_ls_number_constraints     1
_refine_ls_hydrogen_treatment     mixed
_refine_ls_weighting_scheme     calc
_refine_ls_weighting_details
         'calc w=1/[\s^2^(Fo^2^)+(0.0285P)^2^+4.2440P] where P=(Fo^2^+2Fc^2^)/3'
_atom_sites_solution_hydrogens     geom
_atom_sites_solution_primary     direct
_atom_sites_solution_secondary     difmap
_refine_ls_shift/su_max     0.004
_refine_ls_shift/su_mean     0
_refine_diff_density_max     1.325
_refine_diff_density_min     -0.968
_refine_ls_extinction_method     none
loop_
    _atom_type_symbol
    _atom_type_description
    _atom_type_scat_dispersion_real
    _atom_type_scat_dispersion_imag
    _atom_type_scat_source
    C C 0.0033 0.0016 'International Tables Vol C Tables 4.2.6.8 and 6.1.1.4'
    H H 0 0 'International Tables Vol C Tables 4.2.6.8 and 6.1.1.4'
    N N 0.0061 0.0033 'International Tables Vol C Tables 4.2.6.8 and 6.1.1.4'
    O O 0.0106 0.006 'International Tables Vol C Tables 4.2.6.8 and 6.1.1.4'
    F F 0.0171 0.0103 'International Tables Vol C Tables 4.2.6.8 and 6.1.1.4'
    Cl Cl 0.1484 0.1585 'International Tables Vol C Tables 4.2.6.8 and 6.1.1.4'
    Hf Hf -0.583 6.1852 'International Tables Vol C Tables 4.2.6.8 and 6.1.1.4'
_computing_data_collection     'APEX2 (Bruker, 2005)'
_computing_cell_refinement     'SAINT-Plus (Bruker, 2004)'
_computing_data_reduction     'SAINT-Plus (Bruker, 2004)'
_computing_structure_solution     'SIR92 (Altomare <i>et al.</i>, 1999)'
_computing_structure_refinement     'SHELXL97 (Sheldrick, 2008)'
_computing_molecular_graphics     'DIAMOND (Brandenburg & Putz, 2005)'
_computing_publication_material     'WinGX (Farrugia, 1999)'
loop_
    _atom_site_type_symbol
    _atom_site_label
    _atom_site_fract_x
    _atom_site_fract_y
    _atom_site_fract_z
    _atom_site_U_iso_or_equiv
    _atom_site_adp_type
    _atom_site_calc_flag
    _atom_site_refinement_flags
    _atom_site_occupancy
    _atom_site_disorder_assembly
    _atom_site_disorder_group
    C C1 0.5472(4) 0.7683(2) 0.4852(3) 0.0300(9) Uani d . 1 . .
    C C2 0.5889(4) 0.69251(18) 0.5092(2) 0.0229(8) Uani d . 1 . .
    C C3 0.6788(3) 0.67550(19) 0.5996(2) 0.0234(8) Uani d . 1 . .
    H H3 0.6964 0.7074 0.6465 0.028 Uiso calc R 1 . .
    C C4 0.7430(3) 0.6123(2) 0.6218(2) 0.0235(8) Uani d . 1 . .
    C C5 0.8546(3) 0.5979(2) 0.7159(2) 0.0261(8) Uani d . 1 . .
    C C6 0.9359(4) 0.5421(2) 0.7303(3) 0.0332(9) Uani d . 1 . .
    H H6 0.9175 0.5136 0.6803 0.04 Uiso calc R 1 . .
    C C7 1.0431(4) 0.5276(2) 0.8162(3) 0.0403(11) Uani d . 1 . .
    H H7 1.0991 0.4906 0.8246 0.048 Uiso calc R 1 . .
    C C8 1.0673(5) 0.5682(3) 0.8900(3) 0.0488(12) Uani d . 1 . .
    H H8 1.1394 0.5583 0.9492 0.059 Uiso calc R 1 . .
    C C9 0.9859(5) 0.6229(3) 0.8769(3) 0.0447(12) Uani d . 1 . .
    H H9 1.0019 0.6498 0.9276 0.054 Uiso calc R 1 . .
    C C10 0.8804(4) 0.6388(2) 0.7898(3) 0.0344(10) Uani d . 1 . .
    H H10 0.8268 0.6772 0.781 0.041 Uiso calc R 1 . .
    C C11 0.3785(4) 0.4208(2) 0.1663(3) 0.0335(10) Uani d . 1 . .
    C C12 0.3762(4) 0.47465(18) 0.2301(2) 0.0225(8) Uani d . 1 . .
    C C13 0.2820(3) 0.52375(18) 0.1939(2) 0.0233(8) Uani d . 1 . .
    H H13 0.2233 0.5263 0.1298 0.028 Uiso calc R 1 . .
    C C14 0.2716(3) 0.57057(17) 0.2511(2) 0.0174(7) Uani d . 1 . .
    C C15 0.1616(3) 0.61903(18) 0.2168(2) 0.0197(7) Uani d . 1 . .
    C C16 0.1675(4) 0.66931(19) 0.2764(3) 0.0267(8) Uani d . 1 . .
    H H16 0.2405 0.6717 0.337 0.032 Uiso calc R 1 . .
    C C17 0.0675(4) 0.7157(2) 0.2477(3) 0.0377(10) Uani d . 1 . .
    H H17 0.0722 0.7505 0.2879 0.045 Uiso calc R 1 . .
    C C18 -0.0389(4) 0.7110(2) 0.1603(3) 0.0449(12) Uani d . 1 . .
    H H18 -0.109 0.7417 0.1412 0.054 Uiso calc R 1 . .
    C C19 -0.0453(4) 0.6628(2) 0.1004(3) 0.0420(11) Uani d . 1 . .
    H H19 -0.1182 0.6612 0.0397 0.05 Uiso calc R 1 . .
    C C20 0.0543(3) 0.6165(2) 0.1283(2) 0.0279(8) Uani d . 1 . .
    H H20 0.0496 0.5829 0.0869 0.033 Uiso calc R 1 . .
    C C21 0.6419(4) 0.6077(2) 0.2317(3) 0.0332(9) Uani d . 1 . .
    C C22 0.6666(4) 0.56527(19) 0.3136(2) 0.0242(8) Uani d . 1 . .
    C C23 0.7556(4) 0.5129(2) 0.3462(3) 0.0279(8) Uani d . 1 . .
    H H23 0.8017 0.504 0.3182 0.033 Uiso calc R 1 . .
    C C24 0.7798(3) 0.47168(18) 0.4211(2) 0.0204(7) Uani d . 1 . .
    C C25 0.8870(3) 0.42024(18) 0.4640(2) 0.0210(7) Uani d . 1 . .
    C C26 0.9601(4) 0.4044(2) 0.4279(3) 0.0337(9) Uani d . 1 . .
    H H26 0.9425 0.4266 0.3738 0.04 Uiso calc R 1 . .
    C C27 1.0581(4) 0.3563(2) 0.4706(3) 0.0401(11) Uani d . 1 . .
    H H27 1.1081 0.3462 0.4459 0.048 Uiso calc R 1 . .
    C C28 1.0843(4) 0.3230(2) 0.5477(3) 0.0366(10) Uani d . 1 . .
    H H28 1.151 0.2894 0.5757 0.044 Uiso calc R 1 . .
    C C29 1.0127(4) 0.3387(2) 0.5849(3) 0.0318(9) Uani d . 1 . .
    H H29 1.031 0.3163 0.639 0.038 Uiso calc R 1 . .
    C C30 0.9153(4) 0.3868(2) 0.5430(3) 0.0259(8) Uani d . 1 . .
    H H30 0.8666 0.3973 0.5687 0.031 Uiso calc R 1 . .
    C C31 0.6169(4) 0.31446(19) 0.4081(3) 0.0264(8) Uani d . 1 . .
    H H31 0.5679 0.3489 0.3634 0.032 Uiso calc R 1 . .
    C C32 0.7378(5) 0.2081(2) 0.4479(3) 0.0432(11) Uani d . 1 . .
    H H32A 0.7447 0.2167 0.5056 0.065 Uiso calc R 1 . .
    H H32B 0.8236 0.209 0.4581 0.065 Uiso calc R 1 . .
    H H32C 0.6986 0.1625 0.4241 0.065 Uiso calc R 1 . .
    C C33 0.6361(5) 0.2557(3) 0.2929(3) 0.0524(14) Uani d . 1 . .
    H H33A 0.578 0.293 0.2544 0.079 Uiso calc R 1 . .
    H H33B 0.597 0.2106 0.2664 0.079 Uiso calc R 1 . .
    H H33C 0.7176 0.2599 0.2967 0.079 Uiso calc R 1 . .
    N N1 0.6595(3) 0.26113(16) 0.3833(2) 0.0285(7) Uani d . 1 . .
    O O1 0.5438(2) 0.65377(12) 0.44087(15) 0.0214(5) Uani d . 1 . .
    O O2 0.7170(2) 0.56513(13) 0.56345(16) 0.0221(5) Uani d . 1 . .
    O O3 0.4665(2) 0.46540(12) 0.31343(15) 0.0206(5) Uani d . 1 . .
    O O4 0.3564(2) 0.57330(12) 0.33550(15) 0.0195(5) Uani d . 1 . .
    O O5 0.5958(2) 0.58469(12) 0.34167(16) 0.0221(5) Uani d . 1 . .
    O O6 0.7133(2) 0.47712(12) 0.45494(16) 0.0191(5) Uani d . 1 . .
    O O7 0.5352(2) 0.44652(12) 0.48937(16) 0.0171(5) Uani d D 1 . .
    O O8 0.6357(2) 0.32287(13) 0.48407(17) 0.0253(6) Uani d . 1 . .
    F F1 0.5519(3) 0.80248(12) 0.55312(15) 0.0458(7) Uani d . 1 . .
    F F2 0.6313(3) 0.80097(12) 0.47024(18) 0.0461(7) Uani d . 1 . .
    F F3 0.4326(2) 0.77581(11) 0.41168(15) 0.0343(5) Uani d . 1 . .
    F F4 0.3554(3) 0.35768(12) 0.18342(19) 0.0472(7) Uani d . 1 . .
    F F5 0.4918(2) 0.41859(13) 0.17586(17) 0.0420(6) Uani d . 1 . .
    F F6 0.2911(3) 0.43385(16) 0.07841(16) 0.0641(9) Uani d . 1 . .
    F F7 0.5246(3) 0.59463(14) 0.15994(16) 0.0494(7) Uani d . 1 . .
    F F8 0.6486(3) 0.67553(13) 0.24721(17) 0.0448(6) Uani d . 1 . .
    F F9 0.7245(3) 0.59400(14) 0.20724(18) 0.0505(7) Uani d . 1 . .
    Hf Hf1 0.547988(13) 0.538181(7) 0.432516(9) 0.01636(5) Uani d . 1 . .
    H H1A 0.572(4) 0.4128(15) 0.492(3) 0.039(14) Uiso d D 1 . .
loop_
    _atom_site_aniso_label
    _atom_site_aniso_U_11
    _atom_site_aniso_U_22
    _atom_site_aniso_U_33
    _atom_site_aniso_U_12
    _atom_site_aniso_U_13
    _atom_site_aniso_U_23
    C1 0.042(2) 0.027(2) 0.0213(18) -0.0132(18) 0.0173(18) -0.0075(16)
    C2 0.026(2) 0.0212(18) 0.0303(19) -0.0097(15) 0.0213(17) -0.0065(15)
    C3 0.0222(19) 0.032(2) 0.0174(16) -0.0139(16) 0.0114(15) -0.0107(15)
    C4 0.0195(18) 0.031(2) 0.0223(17) -0.0119(16) 0.0130(15) -0.0047(16)
    C5 0.0178(18) 0.040(2) 0.0160(17) -0.0118(16) 0.0062(15) -0.0041(15)
    C6 0.029(2) 0.039(2) 0.029(2) -0.0104(19) 0.0140(18) -0.0004(18)
    C7 0.029(2) 0.044(3) 0.036(2) -0.0053(19) 0.0093(19) 0.010(2)
    C8 0.039(3) 0.054(3) 0.033(2) -0.015(2) 0.006(2) 0.004(2)
    C9 0.046(3) 0.050(3) 0.023(2) -0.018(2) 0.009(2) -0.006(2)
    C10 0.030(2) 0.044(2) 0.0231(19) -0.0135(19) 0.0105(18) -0.0076(18)
    C11 0.031(2) 0.038(2) 0.0208(19) 0.0041(19) 0.0073(17) -0.0106(17)
    C12 0.025(2) 0.0217(19) 0.0210(17) -0.0046(15) 0.0130(16) -0.0087(14)
    C13 0.0211(19) 0.028(2) 0.0150(16) 0.0020(15) 0.0061(14) -0.0025(14)
    C14 0.0150(17) 0.0162(16) 0.0195(16) -0.0015(13) 0.0084(14) 0.0015(13)
    C15 0.0176(17) 0.0212(18) 0.0208(16) 0.0015(14) 0.0107(15) 0.0038(14)
    C16 0.028(2) 0.031(2) 0.0246(18) 0.0110(17) 0.0165(17) 0.0087(16)
    C17 0.044(3) 0.041(2) 0.039(2) 0.020(2) 0.029(2) 0.012(2)
    C18 0.034(3) 0.053(3) 0.050(3) 0.025(2) 0.024(2) 0.018(2)
    C19 0.020(2) 0.052(3) 0.037(2) 0.010(2) 0.0046(19) 0.012(2)
    C20 0.0206(19) 0.031(2) 0.0250(18) -0.0009(16) 0.0075(16) 0.0002(17)
    C21 0.032(2) 0.043(3) 0.030(2) 0.0046(19) 0.0197(19) 0.0102(19)
    C22 0.030(2) 0.0272(19) 0.0199(17) -0.0069(16) 0.0164(17) 0.0021(15)
    C23 0.030(2) 0.035(2) 0.028(2) 0.0038(17) 0.0213(18) 0.0071(17)
    C24 0.0179(17) 0.0237(19) 0.0191(16) -0.0057(14) 0.0097(14) -0.0035(14)
    C25 0.0179(18) 0.0194(18) 0.0278(18) -0.0038(14) 0.0139(16) -0.0030(15)
    C26 0.037(2) 0.031(2) 0.049(3) 0.0023(18) 0.033(2) 0.0047(19)
    C27 0.042(3) 0.030(2) 0.069(3) 0.0055(19) 0.043(3) 0.004(2)
    C28 0.026(2) 0.026(2) 0.059(3) 0.0033(17) 0.024(2) 0.004(2)
    C29 0.025(2) 0.032(2) 0.037(2) 0.0018(17) 0.0169(19) 0.0030(18)
    C30 0.0201(19) 0.028(2) 0.0292(19) -0.0006(16) 0.0131(16) -0.0016(17)
    C31 0.028(2) 0.0212(19) 0.033(2) 0.0055(16) 0.0193(18) 0.0017(16)
    C32 0.050(3) 0.032(2) 0.042(3) 0.017(2) 0.021(2) -0.001(2)
    C33 0.083(4) 0.047(3) 0.048(3) 0.025(3) 0.049(3) 0.008(2)
    N1 0.0352(19) 0.0240(17) 0.0325(17) 0.0077(14) 0.0223(16) 0.0009(14)
    O1 0.0303(14) 0.0155(12) 0.0202(12) -0.0092(10) 0.0149(11) -0.0039(10)
    O2 0.0161(13) 0.0287(13) 0.0181(12) -0.0070(10) 0.0072(10) -0.0047(10)
    O3 0.0205(13) 0.0201(12) 0.0169(11) 0.0018(10) 0.0073(10) -0.0016(10)
    O4 0.0180(13) 0.0199(12) 0.0192(12) 0.0006(10) 0.0092(10) -0.0031(10)
    O5 0.0250(14) 0.0234(13) 0.0221(12) -0.0002(11) 0.0155(11) 0.0030(10)
    O6 0.0188(13) 0.0224(13) 0.0199(12) 0.0008(10) 0.0130(10) 0.0025(10)
    O7 0.0170(13) 0.0179(13) 0.0189(12) 0.0002(10) 0.0113(10) 0.0013(10)
    O8 0.0284(15) 0.0238(13) 0.0259(13) -0.0015(11) 0.0162(12) -0.0021(11)
    F1 0.075(2) 0.0270(13) 0.0293(13) 0.0005(12) 0.0248(14) -0.0080(10)
    F2 0.0503(17) 0.0319(13) 0.0557(16) -0.0103(12) 0.0285(14) 0.0114(12)
    F3 0.0451(15) 0.0229(12) 0.0314(12) -0.0004(10) 0.0186(12) -0.0015(10)
    F4 0.0547(17) 0.0318(13) 0.0639(18) -0.0097(12) 0.0380(15) -0.0225(13)
    F5 0.0423(15) 0.0498(16) 0.0424(14) -0.0010(12) 0.0285(13) -0.0169(12)
    F6 0.066(2) 0.072(2) 0.0230(13) 0.0296(16) 0.0041(13) -0.0179(13)
    F7 0.0449(16) 0.0691(19) 0.0260(13) -0.0045(14) 0.0138(12) 0.0138(12)
    F8 0.0593(18) 0.0378(15) 0.0450(15) 0.0059(12) 0.0334(14) 0.0191(12)
    F9 0.0599(18) 0.0659(18) 0.0527(16) 0.0217(14) 0.0480(15) 0.0306(14)
    Hf1 0.01553(8) 0.01823(8) 0.01458(7) -0.00176(6) 0.00772(6) -0.00041(6)
_geom_special_details
;
All s.u.'s (except the s.u. in the dihedral angle between two l.s. planes) are
estimated using the full covariance matrix. The cell s.u.'s are taken into
account individually in the estimation of s.u.'s in distances, angles and
torsion angles; correlations between s.u.'s in cell parameters are only used
when they are defined by crystal symmetry. An approximate (isotropic)
treatment of cell s.u.'s is used for estimating s.u.'s involving l.s. planes.
;
loop_
    _geom_bond_atom_site_label_1
    _geom_bond_atom_site_label_2
    _geom_bond_site_symmetry_2
    _geom_bond_distance
    _geom_bond_publ_flag
    C1 F3 . 1.307(5) ?
    C1 F1 . 1.331(4) ?
    C1 F2 . 1.360(4) ?
    C1 C2 . 1.529(5) ?
    C2 O1 . 1.253(4) ?
    C2 C3 . 1.392(5) ?
    C3 C4 . 1.389(5) ?
    C3 H3 . 0.95 ?
    C4 O2 . 1.269(4) ?
    C4 C5 . 1.493(5) ?
    C5 C10 . 1.394(5) ?
    C5 C6 . 1.398(6) ?
    C6 C7 . 1.391(6) ?
    C6 H6 . 0.95 ?
    C7 C8 . 1.394(7) ?
    C7 H7 . 0.95 ?
    C8 C9 . 1.390(7) ?
    C8 H8 . 0.95 ?
    C9 C10 . 1.401(6) ?
    C9 H9 . 0.95 ?
    C10 H10 . 0.95 ?
    C11 F4 . 1.320(5) ?
    C11 F5 . 1.323(5) ?
    C11 F6 . 1.339(4) ?
    C11 C12 . 1.535(5) ?
    C12 O3 . 1.279(4) ?
    C12 C13 . 1.362(5) ?
    C13 C14 . 1.404(5) ?
    C13 H13 . 0.95 ?
    C14 O4 . 1.266(4) ?
    C14 C15 . 1.484(5) ?
    C15 C20 . 1.390(5) ?
    C15 C16 . 1.396(5) ?
    C16 C17 . 1.383(5) ?
    C16 H16 . 0.95 ?
    C17 C18 . 1.377(6) ?
    C17 H17 . 0.95 ?
    C18 C19 . 1.370(6) ?
    C18 H18 . 0.95 ?
    C19 C20 . 1.379(5) ?
    C19 H19 . 0.95 ?
    C20 H20 . 0.95 ?
    C21 F8 . 1.327(5) ?
    C21 F7 . 1.331(5) ?
    C21 F9 . 1.335(4) ?
    C21 C22 . 1.529(5) ?
    C22 O5 . 1.274(4) ?
    C22 C23 . 1.370(5) ?
    C23 C24 . 1.418(5) ?
    C23 H23 . 0.95 ?
    C24 O6 . 1.255(4) ?
    C24 C25 . 1.492(5) ?
    C25 C30 . 1.386(5) ?
    C25 C26 . 1.393(5) ?
    C26 C27 . 1.381(6) ?
    C26 H26 . 0.95 ?
    C27 C28 . 1.362(6) ?
    C27 H27 . 0.95 ?
    C28 C29 . 1.392(6) ?
    C28 H28 . 0.95 ?
    C29 C30 . 1.376(5) ?
    C29 H29 . 0.95 ?
    C30 H30 . 0.95 ?
    C31 O8 . 1.229(4) ?
    C31 N1 . 1.330(4) ?
    C31 H31 . 0.95 ?
    C32 N1 . 1.439(5) ?
    C32 H32A . 0.98 ?
    C32 H32B . 0.98 ?
    C32 H32C . 0.98 ?
    C33 N1 . 1.451(5) ?
    C33 H33A . 0.98 ?
    C33 H33B . 0.98 ?
    C33 H33C . 0.98 ?
    O1 Hf1 . 2.232(2) ?
    O2 Hf1 . 2.167(2) ?
    O3 Hf1 . 2.244(2) ?
    O4 Hf1 . 2.146(2) ?
    O5 Hf1 . 2.170(2) ?
    O6 Hf1 . 2.207(2) ?
    O7 Hf1 . 2.073(2) ?
    O7 Hf1 3_666 2.135(2) ?
    O7 H1A . 0.780(19) ?
    Hf1 O7 3_666 2.135(2) ?
    Hf1 Hf1 3_666 3.4958(8) ?
loop_
    _geom_angle_atom_site_label_1
    _geom_angle_atom_site_label_2
    _geom_angle_atom_site_label_3
    _geom_angle_site_symmetry_1
    _geom_angle_site_symmetry_3
    _geom_angle
    _geom_angle_publ_flag
    F3 C1 F1 . . 108.7(3) ?
    F3 C1 F2 . . 107.3(3) ?
    F1 C1 F2 . . 106.2(3) ?
    F3 C1 C2 . . 113.6(3) ?
    F1 C1 C2 . . 112.5(3) ?
    F2 C1 C2 . . 108.2(3) ?
    O1 C2 C3 . . 127.7(3) ?
    O1 C2 C1 . . 113.4(3) ?
    C3 C2 C1 . . 118.6(3) ?
    C4 C3 C2 . . 120.5(3) ?
    C4 C3 H3 . . 119.8 ?
    C2 C3 H3 . . 119.8 ?
    O2 C4 C3 . . 123.0(3) ?
    O2 C4 C5 . . 115.6(3) ?
    C3 C4 C5 . . 121.2(3) ?
    C10 C5 C6 . . 119.2(4) ?
    C10 C5 C4 . . 121.7(4) ?
    C6 C5 C4 . . 119.1(3) ?
    C7 C6 C5 . . 121.3(4) ?
    C7 C6 H6 . . 119.3 ?
    C5 C6 H6 . . 119.3 ?
    C6 C7 C8 . . 119.2(5) ?
    C6 C7 H7 . . 120.4 ?
    C8 C7 H7 . . 120.4 ?
    C9 C8 C7 . . 120.0(4) ?
    C9 C8 H8 . . 120 ?
    C7 C8 H8 . . 120 ?
    C8 C9 C10 . . 120.7(4) ?
    C8 C9 H9 . . 119.6 ?
    C10 C9 H9 . . 119.6 ?
    C5 C10 C9 . . 119.5(4) ?
    C5 C10 H10 . . 120.2 ?
    C9 C10 H10 . . 120.2 ?
    F4 C11 F5 . . 106.8(3) ?
    F4 C11 F6 . . 107.0(3) ?
    F5 C11 F6 . . 107.0(3) ?
    F4 C11 C12 . . 111.3(3) ?
    F5 C11 C12 . . 111.7(3) ?
    F6 C11 C12 . . 112.7(3) ?
    O3 C12 C13 . . 128.8(3) ?
    O3 C12 C11 . . 112.5(3) ?
    C13 C12 C11 . . 118.7(3) ?
    C12 C13 C14 . . 120.1(3) ?
    C12 C13 H13 . . 120 ?
    C14 C13 H13 . . 120 ?
    O4 C14 C13 . . 121.2(3) ?
    O4 C14 C15 . . 116.4(3) ?
    C13 C14 C15 . . 122.4(3) ?
    C20 C15 C16 . . 119.1(3) ?
    C20 C15 C14 . . 122.9(3) ?
    C16 C15 C14 . . 118.0(3) ?
    C17 C16 C15 . . 120.2(4) ?
    C17 C16 H16 . . 119.9 ?
    C15 C16 H16 . . 119.9 ?
    C18 C17 C16 . . 119.4(4) ?
    C18 C17 H17 . . 120.3 ?
    C16 C17 H17 . . 120.3 ?
    C19 C18 C17 . . 121.1(4) ?
    C19 C18 H18 . . 119.5 ?
    C17 C18 H18 . . 119.5 ?
    C18 C19 C20 . . 119.9(4) ?
    C18 C19 H19 . . 120.1 ?
    C20 C19 H19 . . 120.1 ?
    C19 C20 C15 . . 120.2(4) ?
    C19 C20 H20 . . 119.9 ?
    C15 C20 H20 . . 119.9 ?
    F8 C21 F7 . . 107.1(3) ?
    F8 C21 F9 . . 106.7(3) ?
    F7 C21 F9 . . 107.3(3) ?
    F8 C21 C22 . . 112.0(3) ?
    F7 C21 C22 . . 110.0(3) ?
    F9 C21 C22 . . 113.4(3) ?
    O5 C22 C23 . . 128.6(3) ?
    O5 C22 C21 . . 112.1(3) ?
    C23 C22 C21 . . 119.3(3) ?
    C22 C23 C24 . . 120.9(3) ?
    C22 C23 H23 . . 119.5 ?
    C24 C23 H23 . . 119.5 ?
    O6 C24 C23 . . 121.8(3) ?
    O6 C24 C25 . . 117.0(3) ?
    C23 C24 C25 . . 121.2(3) ?
    C30 C25 C26 . . 118.5(3) ?
    C30 C25 C24 . . 118.8(3) ?
    C26 C25 C24 . . 122.7(3) ?
    C27 C26 C25 . . 120.0(4) ?
    C27 C26 H26 . . 120 ?
    C25 C26 H26 . . 120 ?
    C28 C27 C26 . . 121.2(4) ?
    C28 C27 H27 . . 119.4 ?
    C26 C27 H27 . . 119.4 ?
    C27 C28 C29 . . 119.4(4) ?
    C27 C28 H28 . . 120.3 ?
    C29 C28 H28 . . 120.3 ?
    C30 C29 C28 . . 119.8(4) ?
    C30 C29 H29 . . 120.1 ?
    C28 C29 H29 . . 120.1 ?
    C29 C30 C25 . . 121.1(4) ?
    C29 C30 H30 . . 119.5 ?
    C25 C30 H30 . . 119.5 ?
    O8 C31 N1 . . 125.4(4) ?
    O8 C31 H31 . . 117.3 ?
    N1 C31 H31 . . 117.3 ?
    N1 C32 H32A . . 109.5 ?
    N1 C32 H32B . . 109.5 ?
    H32A C32 H32B . . 109.5 ?
    N1 C32 H32C . . 109.5 ?
    H32A C32 H32C . . 109.5 ?
    H32B C32 H32C . . 109.5 ?
    N1 C33 H33A . . 109.5 ?
    N1 C33 H33B . . 109.5 ?
    H33A C33 H33B . . 109.5 ?
    N1 C33 H33C . . 109.5 ?
    H33A C33 H33C . . 109.5 ?
    H33B C33 H33C . . 109.5 ?
    C31 N1 C32 . . 120.6(3) ?
    C31 N1 C33 . . 122.2(3) ?
    C32 N1 C33 . . 117.1(3) ?
    C2 O1 Hf1 . . 129.9(2) ?
    C4 O2 Hf1 . . 134.3(2) ?
    C12 O3 Hf1 . . 130.1(2) ?
    C14 O4 Hf1 . . 140.4(2) ?
    C22 O5 Hf1 . . 133.1(2) ?
    C24 O6 Hf1 . . 138.4(2) ?
    Hf1 O7 Hf1 . 3_666 112.34(11) ?
    Hf1 O7 H1A . . 123(3) ?
    Hf1 O7 H1A 3_666 . 124(3) ?
    O7 Hf1 O7 . 3_666 67.66(11) ?
    O7 Hf1 O4 . . 107.84(9) ?
    O7 Hf1 O4 3_666 . 75.48(9) ?
    O7 Hf1 O2 . . 88.79(9) ?
    O7 Hf1 O2 3_666 . 79.46(10) ?
    O4 Hf1 O2 . . 141.33(9) ?
    O7 Hf1 O5 . . 145.64(9) ?
    O7 Hf1 O5 3_666 . 146.39(9) ?
    O4 Hf1 O5 . . 85.28(9) ?
    O2 Hf1 O5 . . 100.53(9) ?
    O7 Hf1 O6 . . 76.60(9) ?
    O7 Hf1 O6 3_666 . 133.34(9) ?
    O4 Hf1 O6 . . 146.29(9) ?
    O2 Hf1 O6 . . 70.56(9) ?
    O5 Hf1 O6 . . 75.60(9) ?
    O7 Hf1 O1 . . 143.71(9) ?
    O7 Hf1 O1 3_666 . 77.53(9) ?
    O4 Hf1 O1 . . 71.51(9) ?
    O2 Hf1 O1 . . 74.67(9) ?
    O5 Hf1 O1 . . 70.26(9) ?
    O6 Hf1 O1 . . 124.85(9) ?
    O7 Hf1 O3 . . 78.55(9) ?
    O7 Hf1 O3 3_666 . 123.38(9) ?
    O4 Hf1 O3 . . 73.49(9) ?
    O2 Hf1 O3 . . 145.08(9) ?
    O5 Hf1 O3 . . 75.02(9) ?
    O6 Hf1 O3 . . 74.86(9) ?
    O1 Hf1 O3 . . 131.92(8) ?
    O7 Hf1 Hf1 . 3_666 34.39(7) ?
    O7 Hf1 Hf1 3_666 3_666 33.27(6) ?
    O4 Hf1 Hf1 . 3_666 91.64(7) ?
    O2 Hf1 Hf1 . 3_666 82.86(7) ?
    O5 Hf1 Hf1 . 3_666 176.54(7) ?
    O6 Hf1 Hf1 . 3_666 106.36(6) ?
    O1 Hf1 Hf1 . 3_666 110.26(6) ?
    O3 Hf1 Hf1 . 3_666 102.61(6) ?
loop_
    _geom_torsion_atom_site_label_1
    _geom_torsion_atom_site_label_2
    _geom_torsion_atom_site_label_3
    _geom_torsion_atom_site_label_4
    _geom_torsion_site_symmetry_1
    _geom_torsion_site_symmetry_2
    _geom_torsion_site_symmetry_3
    _geom_torsion_site_symmetry_4
    _geom_torsion
    _geom_torsion_publ_flag
    F3 C1 C2 O1 . . . . 31.8(4) ?
    F1 C1 C2 O1 . . . . 155.8(3) ?
    F2 C1 C2 O1 . . . . -87.2(4) ?
    F3 C1 C2 C3 . . . . -154.2(3) ?
    F1 C1 C2 C3 . . . . -30.2(5) ?
    F2 C1 C2 C3 . . . . 86.8(4) ?
    O1 C2 C3 C4 . . . . 9.1(6) ?
    C1 C2 C3 C4 . . . . -163.9(3) ?
    C2 C3 C4 O2 . . . . -5.8(5) ?
    C2 C3 C4 C5 . . . . 169.7(3) ?
    O2 C4 C5 C10 . . . . -168.6(3) ?
    C3 C4 C5 C10 . . . . 15.6(5) ?
    O2 C4 C5 C6 . . . . 11.8(5) ?
    C3 C4 C5 C6 . . . . -164.0(3) ?
    C10 C5 C6 C7 . . . . -1.3(6) ?
    C4 C5 C6 C7 . . . . 178.3(3) ?
    C5 C6 C7 C8 . . . . 2.2(6) ?
    C6 C7 C8 C9 . . . . -1.0(7) ?
    C7 C8 C9 C10 . . . . -1.1(7) ?
    C6 C5 C10 C9 . . . . -0.8(6) ?
    C4 C5 C10 C9 . . . . 179.6(4) ?
    C8 C9 C10 C5 . . . . 2.0(6) ?
    F4 C11 C12 O3 . . . . 65.1(4) ?
    F5 C11 C12 O3 . . . . -54.1(5) ?
    F6 C11 C12 O3 . . . . -174.6(3) ?
    F4 C11 C12 C13 . . . . -114.0(4) ?
    F5 C11 C12 C13 . . . . 126.8(4) ?
    F6 C11 C12 C13 . . . . 6.2(6) ?
    O3 C12 C13 C14 . . . . -3.6(6) ?
    C11 C12 C13 C14 . . . . 175.4(3) ?
    C12 C13 C14 O4 . . . . 7.8(5) ?
    C12 C13 C14 C15 . . . . -172.0(3) ?
    O4 C14 C15 C20 . . . . -172.3(3) ?
    C13 C14 C15 C20 . . . . 7.4(5) ?
    O4 C14 C15 C16 . . . . 8.0(5) ?
    C13 C14 C15 C16 . . . . -172.3(3) ?
    C20 C15 C16 C17 . . . . 0.3(5) ?
    C14 C15 C16 C17 . . . . 180.0(3) ?
    C15 C16 C17 C18 . . . . 1.2(6) ?
    C16 C17 C18 C19 . . . . -2.4(7) ?
    C17 C18 C19 C20 . . . . 2.0(7) ?
    C18 C19 C20 C15 . . . . -0.5(7) ?
    C16 C15 C20 C19 . . . . -0.7(6) ?
    C14 C15 C20 C19 . . . . 179.7(4) ?
    F8 C21 C22 O5 . . . . 52.0(4) ?
    F7 C21 C22 O5 . . . . -67.0(4) ?
    F9 C21 C22 O5 . . . . 172.8(3) ?
    F8 C21 C22 C23 . . . . -129.0(4) ?
    F7 C21 C22 C23 . . . . 112.0(4) ?
    F9 C21 C22 C23 . . . . -8.2(5) ?
    O5 C22 C23 C24 . . . . -0.2(7) ?
    C21 C22 C23 C24 . . . . -179.0(3) ?
    C22 C23 C24 O6 . . . . 6.7(6) ?
    C22 C23 C24 C25 . . . . -172.7(3) ?
    O6 C24 C25 C30 . . . . -6.3(5) ?
    C23 C24 C25 C30 . . . . 173.0(3) ?
    O6 C24 C25 C26 . . . . 173.7(3) ?
    C23 C24 C25 C26 . . . . -6.9(5) ?
    C30 C25 C26 C27 . . . . 0.0(6) ?
    C24 C25 C26 C27 . . . . -180.0(4) ?
    C25 C26 C27 C28 . . . . 0.8(7) ?
    C26 C27 C28 C29 . . . . -1.2(7) ?
    C27 C28 C29 C30 . . . . 0.9(6) ?
    C28 C29 C30 C25 . . . . -0.1(6) ?
    C26 C25 C30 C29 . . . . -0.4(6) ?
    C24 C25 C30 C29 . . . . 179.7(3) ?
    O8 C31 N1 C32 . . . . -2.1(6) ?
    O8 C31 N1 C33 . . . . -178.3(4) ?
    C3 C2 O1 Hf1 . . . . 15.9(5) ?
    C1 C2 O1 Hf1 . . . . -170.8(2) ?
    C3 C4 O2 Hf1 . . . . -24.7(5) ?
    C5 C4 O2 Hf1 . . . . 159.6(2) ?
    C13 C12 O3 Hf1 . . . . -18.8(6) ?
    C11 C12 O3 Hf1 . . . . 162.2(2) ?
    C13 C14 O4 Hf1 . . . . 13.5(6) ?
    C15 C14 O4 Hf1 . . . . -166.8(2) ?
    C23 C22 O5 Hf1 . . . . -13.5(6) ?
    C21 C22 O5 Hf1 . . . . 165.4(2) ?
    C23 C24 O6 Hf1 . . . . 0.2(5) ?
    C25 C24 O6 Hf1 . . . . 179.5(2) ?
    Hf1 O7 Hf1 O7 3_666 . . 3_666 0 ?
    Hf1 O7 Hf1 O4 3_666 . . . -65.36(13) ?
    Hf1 O7 Hf1 O2 3_666 . . . 79.09(12) ?
    Hf1 O7 Hf1 O5 3_666 . . . -173.87(12) ?
    Hf1 O7 Hf1 O6 3_666 . . . 149.39(13) ?
    Hf1 O7 Hf1 O1 3_666 . . . 17.5(2) ?
    Hf1 O7 Hf1 O3 3_666 . . . -133.65(12) ?
    C14 O4 Hf1 O7 . . . . -95.4(4) ?
    C14 O4 Hf1 O7 . . . 3_666 -155.6(4) ?
    C14 O4 Hf1 O2 . . . . 153.1(3) ?
    C14 O4 Hf1 O5 . . . . 52.2(3) ?
    C14 O4 Hf1 O6 . . . . -2.8(4) ?
    C14 O4 Hf1 O1 . . . . 122.9(4) ?
    C14 O4 Hf1 O3 . . . . -23.6(3) ?
    C14 O4 Hf1 Hf1 . . . 3_666 -126.3(3) ?
    C4 O2 Hf1 O7 . . . . -113.9(3) ?
    C4 O2 Hf1 O7 . . . 3_666 -46.4(3) ?
    C4 O2 Hf1 O4 . . . . 3.8(4) ?
    C4 O2 Hf1 O5 . . . . 99.4(3) ?
    C4 O2 Hf1 O6 . . . . 169.9(3) ?
    C4 O2 Hf1 O1 . . . . 33.5(3) ?
    C4 O2 Hf1 O3 . . . . 178.3(3) ?
    C4 O2 Hf1 Hf1 . . . 3_666 -79.9(3) ?
    C22 O5 Hf1 O7 . . . . -23.2(4) ?
    C22 O5 Hf1 O7 . . . 3_666 167.1(3) ?
    C22 O5 Hf1 O4 . . . . -138.3(3) ?
    C22 O5 Hf1 O2 . . . . 80.3(3) ?
    C22 O5 Hf1 O6 . . . . 13.7(3) ?
    C22 O5 Hf1 O1 . . . . 149.7(3) ?
    C22 O5 Hf1 O3 . . . . -64.1(3) ?
    C24 O6 Hf1 O7 . . . . 151.9(3) ?
    C24 O6 Hf1 O7 . . . 3_666 -167.7(3) ?
    C24 O6 Hf1 O4 . . . . 49.8(4) ?
    C24 O6 Hf1 O2 . . . . -114.6(3) ?
    C24 O6 Hf1 O5 . . . . -7.7(3) ?
    C24 O6 Hf1 O1 . . . . -60.5(3) ?
    C24 O6 Hf1 O3 . . . . 70.4(3) ?
    C24 O6 Hf1 Hf1 . . . 3_666 169.4(3) ?
    C2 O1 Hf1 O7 . . . . 38.1(4) ?
    C2 O1 Hf1 O7 . . . 3_666 54.6(3) ?
    C2 O1 Hf1 O4 . . . . 133.2(3) ?
    C2 O1 Hf1 O2 . . . . -27.7(3) ?
    C2 O1 Hf1 O5 . . . . -135.2(3) ?
    C2 O1 Hf1 O6 . . . . -80.1(3) ?
    C2 O1 Hf1 O3 . . . . 178.6(3) ?
    C2 O1 Hf1 Hf1 . . . 3_666 48.5(3) ?
    C12 O3 Hf1 O7 . . . . 136.6(3) ?
    C12 O3 Hf1 O7 . . . 3_666 83.4(3) ?
    C12 O3 Hf1 O4 . . . . 23.9(3) ?
    C12 O3 Hf1 O2 . . . . -152.5(3) ?
    C12 O3 Hf1 O5 . . . . -65.5(3) ?
    C12 O3 Hf1 O6 . . . . -144.3(3) ?
    C12 O3 Hf1 O1 . . . . -20.8(3) ?
    C12 O3 Hf1 Hf1 . . . 3_666 111.9(3) ?
loop_
    _geom_hbond_atom_site_label_D
    _geom_hbond_atom_site_label_H
    _geom_hbond_atom_site_label_A
    _geom_hbond_site_symmetry_A
    _geom_hbond_distance_DH
    _geom_hbond_distance_HA
    _geom_hbond_distance_DA
    _geom_hbond_angle_DHA
    O7 H1A O8 . 0.780(19) 1.94(2) 2.712(3) 171(5)
data_global
_journal_date_recd_electronic     2011-11-10
_journal_date_accepted     2011-11-20
_journal_name_full     'Acta Crystallographica, Section E'
_journal_year     2011
_journal_volume     67
_journal_issue     12
_journal_page_first     m1822
_journal_page_last     m1823
_journal_paper_category     QM
_journal_coeditor_code     PV2484
_publ_contact_author_name     ' Viljoen, J. Augustinus.'
_publ_contact_author_address
;
Department of Chemistry
University of the Free State
PO Box 339
Bloemfontein 9300
South Africa
;
_publ_contact_author_email     'viljoenja@ufs.ac.za'
_publ_contact_author_fax     '+2751 401 2177'
_publ_contact_author_phone     '+2751 401 7530'
_publ_section_title
;\
Di-\m-hydroxido-bis[tris(4,4,4-trifluoro-1-phenylacetylacetonato-\k^2^<i>O</i>,\
<i>O</i>')hafnium(IV)] dimethylformamide disolvate
;
loop_
    _publ_author_name
    _publ_author_address
    'Viljoen, J. Augustinus'
;
Department of Chemistry
University of the Free State
PO Box 339
Bloemfontein 9300
South Africa
;
    'Visser, Hendrik G.'
;
Department of Chemistry
University of the Free State
PO Box 339
Bloemfontein 9300
South Africa
;
    'Roodt, Andreas'
;
Department of Chemistry
University of the Free State
PO Box 339
Bloemfontein 9300
South Africa
;
