# Supplementary material for: Di-μ-hydroxido-bis­[tris­(4,4,4-trifluoro-1-phenyl­acetyl­acetonato-κ2 O,O′)hafnium(IV)] dimethyl­formamide disolvate
Source: Acta Crystallogr Sect E Struct Rep Online. 2011 Nov 25;67(Pt 12):m1822–3. doi: 10.1107/S1600536811049543 (PMC3238724; doi:10.1107/S1600536811049543)
Supplement: Supplementary file 2 [file e-67-m1822-Isup2.hkl]

#
# h,k,l, Fc-squared, Fo-squared, sigma(Fo-squared) and status flag
#
data_I
_shelx_title ' 11Ajav1_0ma in P2(1)/n'
_shelx_refln_list_code          4
_shelx_F_calc_maximum      387.18
_exptl_crystal_F_000      1792.00
_reflns_d_resolution_high  0.7489
 
loop_
 _symmetry_equiv_pos_as_xyz
 'x, y, z'
 '-x, y+1/2, -z+1/2'
 '-x, -y, -z'
 'x, -y-1/2, z-1/2'
 
_cell_length_a    12.4140
_cell_length_b    19.2440
_cell_length_c    17.5030
_cell_angle_alpha  90.000
_cell_angle_beta  122.937
_cell_angle_gamma  90.000
 
_shelx_F_squared_multiplier     1.000
 
loop_
 _refln_index_h
 _refln_index_k
 _refln_index_l
 _refln_F_squared_calc
 _refln_F_squared_meas
 _refln_F_squared_sigma
 _refln_observed_status
   2   0   0   107006.29   100583.55   1574.28 o
   3   0   0     2630.40     2980.19    161.54 o
   4   0   0     4659.68     4431.57    118.30 o
   5   0   0     7435.22     8605.42    191.59 o
   6   0   0     3396.89     3045.89    177.43 o
   7   0   0     3961.67     3972.20    221.39 o
   8   0   0    11152.57    11171.17    357.02 o
   9   0   0     7572.49     7212.36    318.95 o
  10   0   0    32624.92    31723.97   1549.23 o
  11   0   0    21868.68    21798.63   1955.60 o
  12   0   0    13549.46    14290.85    996.30 o
  13   0   0     4081.94     3855.35    394.03 o
   2   1   0    14351.39    13500.39    158.76 o
   3   1   0    11585.04    11988.01    158.82 o
   4   1   0     1659.43     1779.69     59.35 o
   5   1   0     6509.78     7222.37    138.54 o
   6   1   0     5349.37     5340.19    198.89 o
   7   1   0     3688.51     3968.13    150.13 o
   8   1   0     1029.32      934.75     89.19 o
   9   1   0     1298.11     1236.97    128.33 o
  10   1   0       32.36      128.84     80.10 o
  11   1   0      162.96      144.74    131.62 o
  12   1   0       53.86       60.09    110.29 o
  13   1   0       92.12       64.01    128.60 o
   2   2   0     9798.46     9498.64    121.58 o
   3   2   0    30664.02    32884.38    355.66 o
   4   2   0    39922.99    41090.30    403.37 o
   5   2   0    10924.31    11699.49    183.46 o
   6   2   0     3006.28     2931.74    123.21 o
   7   2   0     8515.00     8072.56    196.76 o
   8   2   0     7920.57     7659.37    205.34 o
   9   2   0     6747.04     6464.63    235.47 o
  10   2   0     9452.22     9459.19    285.58 o
  11   2   0    10452.66    10568.81    356.99 o
  12   2   0    10282.65    10479.59    375.45 o
  13   2   0     3611.88     3866.39    282.00 o
   1   3   0    33686.64    31804.50    595.84 o
   2   3   0    69933.08    71596.68    661.57 o
   3   3   0     7913.88     7787.62    112.30 o
   4   3   0    20402.56    20390.22    240.99 o
   5   3   0    16703.14    17085.27    254.26 o
   6   3   0    23869.22    23549.27    367.47 o
   7   3   0     6333.29     6609.79    180.26 o
   8   3   0     3689.15     3806.22    194.42 o
   9   3   0     2286.62     2438.74    178.94 o
  10   3   0      505.23      472.93    101.33 o
  11   3   0      133.44      149.69    108.92 o
  12   3   0      440.77      334.82    131.15 o
  13   3   0     1212.77     1338.94    190.09 o
   0   4   0     1702.91     1233.62     37.24 o
   1   4   0    58211.26    58558.19    431.25 o
   2   4   0     3043.55     2319.89     62.43 o
   3   4   0     7623.98     7311.77    103.26 o
   4   4   0     6716.10     7028.47    110.71 o
   5   4   0       47.21       24.16     26.80 o
   6   4   0     4280.91     4314.52    155.27 o
   7   4   0     3766.60     3640.43    165.64 o
   8   4   0     8943.13     8577.14    239.69 o
   9   4   0     8313.07     7937.74    297.40 o
  10   4   0     4308.59     4419.25    219.58 o
  11   4   0     3887.88     4116.82    345.09 o
  12   4   0     3993.25     4081.21    274.39 o
  13   4   0     1410.30     1285.55    188.60 o
   1   5   0      370.02      654.72     22.79 o
   2   5   0    14658.06    14548.08    140.13 o
   3   5   0    10861.37     9896.79    121.89 o
   4   5   0    58487.80    60237.07    633.95 o
   5   5   0    27771.03    26340.38    329.70 o
   6   5   0    34073.86    33704.80    551.27 o
   7   5   0    15108.01    14986.89    324.63 o
   8   5   0     4704.12     5268.23    188.77 o
   9   5   0     1300.26     1488.31    129.22 o
  10   5   0     1251.61     1357.67    146.69 o
  11   5   0      199.36       84.58    104.08 o
  12   5   0      537.97      604.13    145.22 o
  13   5   0     2436.59     2650.92    301.59 o
   0   6   0     1405.05     1351.01     49.25 o
   1   6   0     1502.83     1721.83     35.35 o
   2   6   0      187.01      164.56     17.18 o
   3   6   0      124.92      210.08     25.53 o
   4   6   0      356.11      275.56     34.41 o
   5   6   0     3921.43     4121.57    116.52 o
   6   6   0        1.22      -10.89     39.82 o
   7   6   0        9.43       37.95     48.16 o
   8   6   0      715.53      768.49    111.53 o
   9   6   0      904.40      811.71    107.18 o
  10   6   0      352.76      413.81     98.27 o
  11   6   0      165.01      -45.52     95.73 o
  12   6   0      278.55      378.47    143.91 o
  13   6   0      431.52      164.32    200.61 o
   1   7   0     5537.65     5429.29     71.01 o
   2   7   0    15862.42    15534.38    153.50 o
   3   7   0    81632.58    84654.13    680.11 o
   4   7   0    20260.00    19955.35    233.78 o
   5   7   0    34451.94    33413.33    401.10 o
   6   7   0    20736.25    19581.31    337.87 o
   7   7   0    27525.97    27792.04    438.14 o
   8   7   0    15361.40    15142.44    412.71 o
   9   7   0     1441.12     1351.88    152.60 o
  10   7   0        7.80      -76.14     76.14 o
  11   7   0     1366.02      725.33    159.56 o
  12   7   0     1405.77     1407.40    214.49 o
  13   7   0     2448.31     2402.68    494.45 o
   0   8   0    47456.88    49934.78    670.90 o
   1   8   0    35087.63    36480.70    320.90 o
   2   8   0     5292.07     5486.54    103.94 o
   3   8   0       28.18       31.65     19.54 o
   4   8   0       13.79       11.46     23.92 o
   5   8   0      558.07      452.46     45.79 o
   6   8   0       21.51      -12.81     47.12 o
   7   8   0      269.76      260.72     66.63 o
   8   8   0     1091.70      959.64    160.74 o
   9   8   0      501.60      256.22    163.25 o
  10   8   0      668.39      384.48    112.79 o
  11   8   0     1898.24     1930.06    365.94 o
  12   8   0     1689.73     1991.13    467.80 o
  13   8   0      419.85      251.67    349.37 o
   1   9   0      106.46      172.51     19.74 o
   2   9   0      798.55      762.60     39.80 o
   3   9   0    28069.54    29439.71    312.46 o
   4   9   0    19666.23    18886.85    216.40 o
   5   9   0    20816.48    21430.62    331.39 o
   6   9   0    11914.05    11639.05    239.43 o
   7   9   0    10232.43    10246.38    237.34 o
   8   9   0    10432.41    10144.01    305.34 o
   9   9   0     4546.48     4407.33    271.16 o
  10   9   0      152.64      131.58     99.17 o
  11   9   0      437.96      428.30    188.08 o
  12   9   0     2387.31     2522.59    494.45 o
  13   9   0     2459.70     1680.25    473.73 o
   0  10   0    13617.81    14162.32    249.70 o
   1  10   0    17877.52    18179.82    207.10 o
   2  10   0    17568.75    17884.07    218.88 o
   3  10   0     5961.34     5824.06    135.68 o
   4  10   0     2759.94     2934.86     84.47 o
   5  10   0     1173.53     1070.30     68.00 o
   6  10   0       30.67      -43.46     43.46 o
   7  10   0     2524.20     2846.73    138.54 o
   8  10   0     9375.79     9758.88    276.06 o
   9  10   0    11195.87    11368.89    318.02 o
  10  10   0     6951.65     7107.02    300.23 o
  11  10   0     6858.88     6790.67    825.32 o
  12  10   0     5221.53     4398.41    446.21 o
   1  11   0       95.21       89.96     21.78 o
   2  11   0     7336.12     7280.89    152.21 o
   3  11   0     9721.29     9216.87    155.62 o
   4  11   0    15249.19    15311.46    215.44 o
   5  11   0     1667.13     1605.07     73.23 o
   6  11   0     2616.98     2433.14    121.58 o
   7  11   0     1427.21     1477.00    121.53 o
   8  11   0     4873.91     4914.94    222.19 o
   9  11   0     3100.93     2751.48    182.04 o
  10  11   0       52.06      264.87    148.04 o
  11  11   0      543.33      774.97    245.04 o
  12  11   0     1041.25      932.77    272.83 o
   0  12   0    18419.61    18089.55    405.08 o
   1  12   0    19063.04    18209.94    240.84 o
   2  12   0    26625.51    27161.55    313.59 o
   3  12   0    16986.05    17322.04    264.10 o
   4  12   0     7290.85     7743.23    167.44 o
   5  12   0       18.75        7.89     36.34 o
   6  12   0     3129.52     3190.49    129.16 o
   7  12   0     5153.88     5417.20    178.80 o
   8  12   0    13088.33    13122.72    294.78 o
   9  12   0     9750.15     9987.98    505.90 o
  10  12   0    11683.89    11832.55    486.84 o
  11  12   0     7468.38     7218.88    896.38 o
  12  12   0     5274.05     4098.17    524.80 o
   1  13   0      200.44      139.25     44.65 o
   2  13   0        0.22      -13.23     32.67 o
   3  13   0      381.76      296.16     40.80 o
   4  13   0     2001.39     2027.59     89.38 o
   5  13   0      737.82      631.18     65.27 o
   6  13   0      360.14      366.31     69.96 o
   7  13   0       44.58       98.18     70.96 o
   8  13   0      204.64      121.76     84.62 o
   9  13   0       29.02       93.60     94.03 o
  10  13   0        7.23        3.52    102.94 o
  11  13   0      236.85      -40.35    203.05 o
   0  14   0    27487.76    27865.10    510.61 o
   1  14   0    20423.09    20222.37    292.50 o
   2  14   0    16099.22    16229.66    275.51 o
   3  14   0     8850.35     8826.60    169.43 o
   4  14   0     1620.40     1681.98     84.08 o
   5  14   0       81.93      104.33     52.04 o
   6  14   0      247.84      170.80     65.23 o
   7  14   0     1781.94     1578.42    164.30 o
   8  14   0     6782.75     6391.06    530.19 o
   9  14   0     7565.23     7100.09    411.93 o
  10  14   0     8462.52     8610.95    478.03 o
  11  14   0     6606.21     5731.19    726.13 o
   1  15   0      345.94      556.96     77.30 o
   2  15   0      600.49      582.96     66.46 o
   3  15   0      190.61      165.75     40.48 o
   4  15   0      877.17      838.81    121.27 o
   5  15   0     4911.25     4610.43    192.71 o
   6  15   0     5110.40     4937.80    257.60 o
   7  15   0     1233.41     1478.94    164.33 o
   8  15   0      803.57      764.42    145.58 o
   9  15   0       12.00     -112.68    112.99 o
  10  15   0       34.69      120.30    136.52 o
  11  15   0      130.95      374.60    177.10 o
   0  16   0    16215.02    16839.98    342.63 o
   1  16   0    10055.08    10200.09    199.06 o
   2  16   0    15247.13    15548.13    353.54 o
   3  16   0     8827.72     8900.40    281.91 o
   4  16   0     4980.77     5170.98    252.14 o
   5  16   0        0.55       99.70     88.16 o
   6  16   0      933.30      860.26    137.18 o
   7  16   0     2990.44     3058.70    226.61 o
   8  16   0     4037.45     4250.21    270.24 o
   9  16   0     4518.56     4547.70    317.31 o
  10  16   0     4869.65     5346.86    404.70 o
   1  17   0     1127.71     1301.63    156.09 o
   2  17   0     2574.64     2899.77    173.84 o
   3  17   0     4253.15     4211.24    227.30 o
   4  17   0     5585.43     6235.68    259.38 o
   5  17   0     8276.42     8749.12    374.79 o
   6  17   0     8008.19     8300.04    575.86 o
   7  17   0     6173.12     5969.26    309.22 o
   8  17   0     2937.04     3104.40    244.75 o
   9  17   0     2585.56     2176.17    222.20 o
  10  17   0      416.00      139.55    164.96 o
   0  18   0     5509.69     4528.11    974.10 o
   1  18   0     6216.10     5871.34    258.84 o
   2  18   0     1410.56     1260.73    215.19 o
   3  18   0      245.39      180.27     95.33 o
   4  18   0       36.74      199.34    100.54 o
   5  18   0       96.11       -8.88     98.58 o
   6  18   0      525.27      307.21    120.06 o
   7  18   0      266.23      107.46    124.54 o
   8  18   0      123.34       85.82    132.30 o
   9  18   0      549.13      456.64    160.94 o
   1  19   0     3234.76     3263.93    210.42 o
   2  19   0     5060.30     4803.40    234.11 o
   3  19   0    17704.64    18150.72    473.62 o
   4  19   0    15695.65    16054.65    453.68 o
   5  19   0    12241.20    12617.35    509.42 o
   6  19   0     9819.78    10493.56    367.42 o
   7  19   0     6487.44     7096.83    351.21 o
   8  19   0     3057.33     3395.89    263.48 o
   9  19   0     1170.34     1078.40    233.12 o
   0  20   0      708.66     1129.96    206.07 o
   1  20   0      148.48      134.04     98.30 o
   2  20   0      973.08      672.24    131.97 o
   3  20   0      751.76      609.60    140.45 o
   4  20   0      164.94      -63.44    114.15 o
   5  20   0        4.27      164.83    134.20 o
   6  20   0        0.51       16.41    143.32 o
   7  20   0       10.07       95.75    139.10 o
   8  20   0       41.78       48.67    147.62 o
   1  21   0      281.71      174.69    114.89 o
   2  21   0     2343.26     2088.71    242.31 o
   3  21   0     6385.13     6585.50    450.43 o
   4  21   0     5948.27     5935.58    316.32 o
   5  21   0     7833.07     7583.51    366.45 o
   6  21   0     7105.62     7947.33    432.65 o
   7  21   0     4733.62     4655.42    350.85 o
   8  21   0     2476.27     2164.34    469.28 o
   0  22   0      857.55      753.31    209.14 o
   1  22   0     3322.60     3076.44    227.00 o
   2  22   0     4115.96     3704.71    373.93 o
   3  22   0     2166.42     1933.13    222.87 o
   4  22   0       10.17       81.58    132.44 o
   5  22   0        3.03     -123.99    123.99 o
   6  22   0       29.28     -108.97    140.20 o
   7  22   0      119.06      108.65    176.27 o
   1  23   0       10.52        6.10    121.92 o
   2  23   0     3068.63     2750.93    366.67 o
   3  23   0     3388.77     4165.51    313.77 o
   4  23   0     4518.27     4456.11    329.49 o
   5  23   0     4236.16     3968.07    289.80 o
   6  23   0     2518.17     2620.51    286.85 o
   0  24   0     3334.94     3112.31    350.98 o
   1  24   0     2745.35     3258.88    254.99 o
   2  24   0     4893.16     5217.46    308.50 o
   3  24   0     2788.25     2287.88    468.11 o
   4  24   0      592.98      591.72    188.54 o
   1  25   0        9.43      127.20    148.30 o
   2  25   0      513.65      643.90    171.29 o
   3  25   0      588.07      527.19    217.12 o
 -14   1   1       85.29     -122.45    132.83 o
 -13   1   1     2481.07     2618.94    231.56 o
 -12   1   1     5081.49     5167.76    392.44 o
 -11   1   1    12249.47    11793.29    369.50 o
 -10   1   1     7912.95     7438.45    261.09 o
  -9   1   1    22070.62    21638.67    392.67 o
  -8   1   1    26711.10    27842.08    446.16 o
  -7   1   1    25163.00    24015.79    383.81 o
  -6   1   1    16474.69    16027.35    273.56 o
  -5   1   1    11149.58    10873.81    152.01 o
  -4   1   1      710.65      626.01     36.52 o
  -3   1   1     4612.77     4547.60     75.45 o
  -2   1   1     6709.93     6040.25     99.62 o
   2   1   1    55046.94    56204.84    562.07 o
   3   1   1    44933.36    42834.07    454.78 o
   4   1   1    25919.01    24897.79    302.63 o
   5   1   1    19763.09    20139.52    349.77 o
   6   1   1      183.80      190.41     49.99 o
   7   1   1      618.08      554.89     71.06 o
   8   1   1     2456.81     2266.24    132.02 o
   9   1   1    13764.56    13693.11    328.49 o
  10   1   1    17109.28    17619.08    459.08 o
  11   1   1    13176.56    13471.86    415.34 o
  12   1   1     9275.78     9430.97    546.19 o
  13   1   1     5660.94     6173.39    350.43 o
 -14   2   1      936.05      528.69    220.83 o
 -13   2   1      711.26      652.01    152.92 o
 -12   2   1      284.03      144.27    111.52 o
 -11   2   1     4550.56     4842.24    267.51 o
 -10   2   1     1938.27     1738.32    143.19 o
  -9   2   1      467.16      469.39     80.72 o
  -8   2   1      743.59      743.02     80.88 o
  -7   2   1     2261.75     2395.64    118.69 o
  -6   2   1     8541.11     8279.03    201.98 o
  -5   2   1    16786.29    17462.08    234.76 o
  -4   2   1    13879.80    13960.17    177.31 o
  -3   2   1     1881.39     1724.95     46.58 o
  -2   2   1      224.17      367.83     17.12 o
   1   2   1     4489.84     3539.84    153.87 o
   2   2   1        4.88       22.21     15.48 o
   3   2   1      726.55      721.21     43.34 o
   4   2   1     4860.12     4443.79    128.41 o
   5   2   1    19606.08    20530.43    354.60 o
   6   2   1    10351.03     9770.78    257.95 o
   7   2   1     6206.83     6227.50    177.43 o
   8   2   1     3149.99     3313.11    157.56 o
   9   2   1      171.57       47.91     65.71 o
  10   2   1     1261.50     1197.86    156.65 o
  11   2   1       27.28      201.04    110.94 o
  12   2   1        9.21     -103.76    112.82 o
  13   2   1      144.80        8.58    126.95 o
 -14   3   1        0.34       55.19    168.33 o
 -13   3   1      704.74      385.59    171.25 o
 -12   3   1     5632.88     5783.21    516.90 o
 -11   3   1     3106.61     3396.53    376.99 o
 -10   3   1     8488.57     8830.01    271.21 o
  -9   3   1    10546.50    10729.77    282.98 o
  -8   3   1    10788.50    10278.07    282.22 o
  -7   3   1    14291.91    14562.13    336.99 o
  -6   3   1     7418.89     6964.90    160.69 o
  -5   3   1      539.54      439.54     43.71 o
  -4   3   1     2641.11     2873.91     66.48 o
  -3   3   1    17784.90    17928.22    190.45 o
  -2   3   1    37137.20    37442.44    301.11 o
  -1   3   1    29530.85    27719.76    423.70 o
   0   3   1    43590.70    38644.28    444.95 o
   1   3   1    69499.17    70533.59    649.07 o
   2   3   1     2426.18     1836.70     50.32 o
   3   3   1    19847.37    20339.67    245.83 o
   4   3   1    29210.80    31114.53    390.70 o
   5   3   1     2126.71     2208.93    113.17 o
   6   3   1      329.67      376.75     56.80 o
   7   3   1     1135.91     1061.70     89.60 o
   8   3   1     3051.30     3142.54    176.77 o
   9   3   1     5974.26     5817.40    222.16 o
  10   3   1    11246.15    11589.65    326.73 o
  11   3   1     8408.03     8429.36    345.83 o
  12   3   1     6495.82     6500.06    375.74 o
  13   3   1     1976.62     1939.18    225.34 o
 -14   4   1     3949.90     3392.39    402.15 o
 -13   4   1     4859.35     4934.50    355.30 o
 -12   4   1     3239.06     3517.63    246.50 o
 -11   4   1     4688.36     4640.52    261.68 o
 -10   4   1      176.75      172.22     80.53 o
  -9   4   1        3.56      -47.13     55.89 o
  -8   4   1     1530.86     1568.87    106.85 o
  -7   4   1     2669.03     2631.10    124.28 o
  -6   4   1     3271.57     3368.44    113.96 o
  -5   4   1    10044.79     9998.36    161.86 o
  -4   4   1    18759.01    18305.42    207.18 o
  -3   4   1    26950.74    24892.03    239.61 o
  -2   4   1    11567.43    11312.10    106.49 o
  -1   4   1    50509.98    51008.80    378.93 o
   0   4   1      232.09      240.35     23.13 o
   1   4   1    22224.85    22375.78    221.79 o
   2   4   1    28312.89    29051.08    382.55 o
   3   4   1    22078.23    22998.25    272.22 o
   4   4   1    25792.23    26303.06    367.39 o
   5   4   1    13909.21    13244.94    236.62 o
   6   4   1     9809.05     9625.38    210.32 o
   7   4   1    19360.92    19548.76    346.91 o
   8   4   1     7578.19     8202.53    220.39 o
   9   4   1    12757.31    12608.34    355.68 o
  10   4   1     3098.29     3144.34    194.93 o
  11   4   1      396.74      444.94    123.64 o
  12   4   1      161.08      -49.75    110.29 o
  13   4   1     1944.63     1699.82    210.12 o
 -14   5   1      119.89      186.84    279.05 o
 -13   5   1      322.50      178.75    157.46 o
 -12   5   1      129.90      110.06    131.60 o
 -11   5   1      275.17      225.26    133.40 o
 -10   5   1      255.95      294.49     91.14 o
  -9   5   1     4178.37     3789.75    169.82 o
  -8   5   1     1820.66     1688.68    120.14 o
  -7   5   1     1357.57     1407.83     95.46 o
  -6   5   1       93.83      125.75     38.50 o
  -5   5   1        9.20        3.41     25.54 o
  -4   5   1      584.58      825.33     57.74 o
  -3   5   1       82.07       84.56     17.70 o
  -2   5   1     1806.71     2059.09     49.12 o
  -1   5   1     1099.28     1272.46     29.47 o
   0   5   1     5075.87     5308.87     65.67 o
   1   5   1    18483.48    19892.69    205.10 o
   2   5   1      975.67      887.12     38.11 o
   3   5   1     4487.07     4294.87    100.55 o
   4   5   1     4334.36     4223.81    113.57 o
   5   5   1      942.16      948.30     64.12 o
   6   5   1      602.33      531.43     70.64 o
   7   5   1       58.24       56.07     43.97 o
   8   5   1      603.56      390.10     93.35 o
   9   5   1       60.00        4.70     72.44 o
  10   5   1     1062.44      994.83    125.59 o
  11   5   1     1736.21     1588.22    173.42 o
  12   5   1     1147.19      639.99    149.34 o
  13   5   1     1835.60     1760.98    341.77 o
 -13   6   1     3032.82     3336.31    383.52 o
 -12   6   1     5577.43     5607.66    351.25 o
 -11   6   1     5333.66     5533.31    330.24 o
 -10   6   1     2272.03     2009.74    175.87 o
  -9   6   1     1380.71     1466.59    130.38 o
  -8   6   1     2554.14     2550.56    132.24 o
  -7   6   1     4466.87     4771.96    157.46 o
  -6   6   1    24238.61    23445.12    357.13 o
  -5   6   1    37424.51    37712.12    462.19 o
  -4   6   1    36886.85    37231.67    392.04 o
  -3   6   1    30589.11    28217.56    274.28 o
  -2   6   1    10543.78    10595.19    124.33 o
  -1   6   1     6667.06     6787.27     80.48 o
   0   6   1     3481.58     3456.71     53.82 o
   1   6   1       35.03      -12.08     12.68 o
   2   6   1      772.78      771.38     41.41 o
   3   6   1    13069.22    13785.81    179.23 o
   4   6   1    17183.90    17063.19    268.25 o
   5   6   1    29918.02    28368.20    402.64 o
   6   6   1    29822.57    30056.74    452.36 o
   7   6   1    22321.52    22681.27    385.62 o
   8   6   1    10486.37    10473.60    251.95 o
   9   6   1     8052.27     8170.54    260.48 o
  10   6   1     2553.79     2597.54    181.43 o
  11   6   1      257.08      248.98    119.91 o
  12   6   1      284.29      153.35    130.56 o
  13   6   1      886.24      361.22    344.93 o
 -13   7   1        8.63      253.57    383.42 o
 -12   7   1      147.22      178.30    155.08 o
 -11   7   1        6.05       -3.82    147.45 o
 -10   7   1      120.66       76.10     92.35 o
  -9   7   1      125.62       63.56     82.90 o
  -8   7   1        4.02       16.25     57.51 o
  -7   7   1      476.66      611.72     76.69 o
  -6   7   1      167.13      131.40     43.45 o
  -5   7   1       43.48       74.34     30.91 o
  -4   7   1     4820.49     4950.81     90.53 o
  -3   7   1     5743.63     6296.13    105.82 o
  -2   7   1      385.10      367.45     25.17 o
  -1   7   1     1695.31     1603.63     49.05 o
   0   7   1     3130.58     2669.95     49.99 o
   1   7   1       34.04       12.25     14.99 o
   2   7   1       76.38      105.71     22.49 o
   3   7   1     2028.93     2281.57     70.76 o
   4   7   1      506.40      606.24     46.85 o
   5   7   1      156.23      118.16     36.62 o
   6   7   1      757.38      763.87     75.14 o
   7   7   1      326.66      297.27     63.14 o
   8   7   1       16.64      -56.36     66.92 o
   9   7   1      229.22      115.07     77.72 o
  10   7   1      279.57      333.04    103.52 o
  11   7   1        3.14      -99.38     99.38 o
  12   7   1       86.11      124.26    190.87 o
 -13   8   1     4390.43     3780.93    587.72 o
 -12   8   1     4065.66     4265.80    934.13 o
 -11   8   1     2285.92     2806.03    243.67 o
 -10   8   1      637.11      849.67    135.04 o
  -9   8   1       27.05        9.71     75.63 o
  -8   8   1     5267.65     4954.01    193.07 o
  -7   8   1     8106.27     7987.53    211.98 o
  -6   8   1    25345.51    25316.82    446.77 o
  -5   8   1    31068.03    31659.37    344.37 o
  -4   8   1    31590.37    30488.29    327.72 o
  -3   8   1    77636.32    79171.88    641.48 o
  -2   8   1    19808.30    18114.81    199.70 o
  -1   8   1    14783.73    14364.56    148.40 o
   0   8   1      368.39      289.42     23.70 o
   1   8   1      377.71      260.63     21.88 o
   2   8   1     1884.34     1894.37     54.59 o
   3   8   1    11857.88    11372.54    163.06 o
   4   8   1    10582.80     9624.22    155.71 o
   5   8   1    28657.75    28198.24    343.30 o
   6   8   1    21835.85    22127.16    364.80 o
   7   8   1    34890.10    35468.82    657.31 o
   8   8   1    18793.96    18524.77    514.05 o
   9   8   1    11934.45    11487.96    315.42 o
  10   8   1     3055.31     3101.49    234.34 o
  11   8   1      683.05      729.79    165.29 o
  12   8   1      495.49      378.98    349.37 o
 -13   9   1      795.94      712.07    381.94 o
 -12   9   1     2927.84     3113.27    531.46 o
 -11   9   1     3906.59     4129.24    509.26 o
 -10   9   1     4727.91     4061.98    236.76 o
  -9   9   1     7071.95     6782.72    268.45 o
  -8   9   1     5980.43     5628.70    216.31 o
  -7   9   1     5855.35     5677.17    229.84 o
  -6   9   1      774.00      806.51     64.57 o
  -5   9   1     1018.12     1116.42     62.03 o
  -4   9   1      362.40      510.10     37.86 o
  -3   9   1       98.56      156.14     26.29 o
  -2   9   1    27180.91    28533.42    293.55 o
  -1   9   1    35800.22    36327.59    324.98 o
   0   9   1    46460.06    48305.49    453.07 o
   1   9   1    26763.04    27131.65    269.19 o
   2   9   1    16245.92    16112.33    215.43 o
   3   9   1    16691.29    17161.43    206.77 o
   4   9   1     5130.66     4994.32     98.82 o
   5   9   1      710.71      970.78     67.07 o
   6   9   1      207.48      108.76     54.99 o
   7   9   1      220.85      210.25     67.64 o
   8   9   1      743.13      751.70    118.16 o
   9   9   1     3109.60     3024.07    206.44 o
  10   9   1     3656.20     4052.68    251.82 o
  11   9   1     5529.92     5042.22    638.05 o
  12   9   1     2637.82     2102.16    478.17 o
 -13  10   1     4557.92     5036.30    676.54 o
 -12  10   1     2829.30     2091.80    438.20 o
 -11  10   1     1103.28     1086.57    243.52 o
 -10  10   1       17.33      -14.89     90.87 o
  -9  10   1     2089.60     1903.17    147.27 o
  -8  10   1      397.15      365.90     84.55 o
  -7  10   1     1838.32     1931.35    131.44 o
  -6  10   1     3756.76     3991.44    180.58 o
  -5  10   1    17572.49    17593.87    228.44 o
  -4  10   1    31019.49    31255.94    323.09 o
  -3  10   1    37360.14    38350.26    410.25 o
  -2  10   1    16365.58    15731.61    179.63 o
  -1  10   1     3130.38     3049.76     63.08 o
   0  10   1      409.96      547.29     33.10 o
   1  10   1     1206.01     1351.84     79.73 o
   2  10   1     1874.93     1746.05     74.52 o
   3  10   1     1838.41     1729.51     63.50 o
   4  10   1     8269.60     8938.40    164.75 o
   5  10   1     6575.90     6689.25    133.18 o
   6  10   1    10439.86    10144.62    228.91 o
   7  10   1     8075.77     8750.02    224.87 o
   8  10   1     6084.07     6251.90    246.66 o
   9  10   1     4577.22     4371.68    226.62 o
  10  10   1      974.49      731.08    135.05 o
  11  10   1        6.38      160.92    253.89 o
  12  10   1      151.01      185.03    239.17 o
 -12  11   1     3065.51     2290.36    341.78 o
 -11  11   1     5124.02     5686.06    472.59 o
 -10  11   1     6861.08     7072.44    336.12 o
  -9  11   1     8779.73     8599.23    272.44 o
  -8  11   1    12014.63    12080.39    318.40 o
  -7  11   1    10931.11    11474.05    282.54 o
  -6  11   1     5301.48     5528.40    220.80 o
  -5  11   1       61.10       79.98     33.03 o
  -4  11   1      257.44      236.21     48.96 o
  -3  11   1    11097.83    12470.95    193.51 o
  -2  11   1    12085.28    12683.52    174.29 o
  -1  11   1    33118.15    34128.25    332.55 o
   0  11   1    13078.79    12892.02    167.59 o
   1  11   1    21404.80    22204.63    263.41 o
   2  11   1    23082.95    23287.87    297.51 o
   3  11   1    21279.55    21128.91    279.14 o
   4  11   1    28612.88    30026.11    417.06 o
   5  11   1     5355.19     5243.04    123.49 o
   6  11   1     1931.53     2017.46    100.36 o
   7  11   1       11.99      -12.65     55.44 o
   8  11   1     2824.38     2583.81    173.12 o
   9  11   1     4002.45     4120.33    256.80 o
  10  11   1     8675.05     8777.65    472.96 o
  11  11   1     7578.84     7350.84    561.89 o
  12  11   1     6460.84     5434.62    512.61 o
 -12  12   1      130.09      359.00    237.62 o
 -11  12   1      858.74      408.05    226.48 o
 -10  12   1      399.21      388.13    180.33 o
  -9  12   1        2.83      -53.07     92.78 o
  -8  12   1      102.95       18.32     64.84 o
  -7  12   1      502.35      467.57     68.72 o
  -6  12   1      932.94     1033.62     81.09 o
  -5  12   1     1419.21     1540.65     68.45 o
  -4  12   1     1218.60     1272.99     68.69 o
  -3  12   1      804.95      792.33     63.86 o
  -2  12   1      280.78      292.24     30.63 o
  -1  12   1      972.39     1047.55     46.41 o
   0  12   1     2894.87     2912.03     83.69 o
   1  12   1     1722.78     1671.50     60.68 o
   2  12   1       70.10       90.48     28.08 o
   3  12   1       94.67      127.41     35.24 o
   4  12   1     1106.20     1185.71     64.49 o
   5  12   1       34.96      -11.49     44.17 o
   6  12   1     2167.05     2147.47    137.48 o
   7  12   1     1439.83     1444.74    125.76 o
   8  12   1     1479.30     1255.99    117.36 o
   9  12   1      622.78      775.24    132.10 o
  10  12   1        8.28     -138.37    138.37 o
  11  12   1        0.10     -287.94    287.94 o
 -12  13   1     1371.65     1407.21    317.51 o
 -11  13   1     6547.58     6229.34    502.62 o
 -10  13   1     9189.05     9674.54    642.53 o
  -9  13   1    11922.89    12149.75    518.71 o
  -8  13   1    15817.40    17413.25    355.24 o
  -7  13   1     7442.12     7924.48    200.21 o
  -6  13   1     9458.79     9442.26    196.71 o
  -5  13   1      619.66      607.22     59.26 o
  -4  13   1      119.35       82.43     36.59 o
  -3  13   1     6137.85     6502.02    138.12 o
  -2  13   1     5279.59     5383.17     97.47 o
  -1  13   1    21500.33    22765.94    249.72 o
   0  13   1    24506.71    24811.80    281.92 o
   1  13   1    32037.68    33376.42    353.58 o
   2  13   1    31018.78    32548.44    399.27 o
   3  13   1    20314.00    20683.69    332.26 o
   4  13   1    11195.30    11316.74    253.06 o
   5  13   1     2157.49     1953.92    114.45 o
   6  13   1       14.06      -58.19     58.19 o
   7  13   1      612.56      636.39    115.55 o
   8  13   1     2092.76     2344.80    242.30 o
   9  13   1     3205.19     3573.43    305.00 o
  10  13   1     5191.82     5747.88    583.53 o
  11  13   1     5232.80     4704.63    877.87 o
 -12  14   1      373.49      280.24    219.36 o
 -11  14   1        1.70      137.57    166.13 o
 -10  14   1      166.33       71.05    134.19 o
  -9  14   1        5.41       61.86     84.02 o
  -8  14   1       80.57       45.48     73.38 o
  -7  14   1      505.81      242.95     87.84 o
  -6  14   1     1463.39     1466.05    105.33 o
  -5  14   1      517.58      638.39     67.90 o
  -4  14   1      209.21      180.13     37.79 o
  -3  14   1       85.83       64.36     34.29 o
  -2  14   1      265.14      264.08     36.84 o
  -1  14   1     1307.90     1587.90     71.35 o
   0  14   1       78.40      204.58     32.27 o
   1  14   1        0.80       21.09     27.62 o
   2  14   1      682.06      653.24     53.87 o
   3  14   1      648.91      689.19     92.52 o
   4  14   1       28.85       46.43     42.32 o
   5  14   1      308.61      286.51     65.02 o
   6  14   1       88.82       98.43     71.23 o
   7  14   1       66.02      160.69    128.81 o
   8  14   1      297.02      126.12    140.60 o
   9  14   1      245.58      388.37    166.59 o
  10  14   1      545.88      760.66    210.84 o
  11  14   1       31.12     -211.17    211.17 o
 -11  15   1     4929.44     4457.16    355.34 o
 -10  15   1     5821.88     5802.24    328.18 o
  -9  15   1    10825.33    11443.15    399.71 o
  -8  15   1     7531.89     7993.35    342.86 o
  -7  15   1     4812.57     5099.65    268.66 o
  -6  15   1     2396.12     2624.50    165.68 o
  -5  15   1     1623.39     1764.57    138.86 o
  -4  15   1      229.02      206.86     64.83 o
  -3  15   1      295.29      252.50     43.36 o
  -2  15   1     1202.22     1434.19     91.76 o
  -1  15   1     5278.47     5281.29    137.23 o
   0  15   1    26547.28    26755.39    320.46 o
   1  15   1    25371.10    25574.52    298.60 o
   2  15   1    23786.99    24476.78    305.33 o
   3  15   1     9150.57     9038.26    260.20 o
   4  15   1     3698.35     3911.12    153.58 o
   5  15   1     2715.75     2740.74    157.98 o
   6  15   1      269.46      349.30    110.05 o
   7  15   1       36.36       61.68     99.93 o
   8  15   1     1213.06      898.68    165.60 o
   9  15   1     2558.90     2888.57    346.91 o
  10  15   1     4555.12     4475.63    366.62 o
 -11  16   1      451.18      456.47    188.50 o
 -10  16   1      104.10       49.89    137.65 o
  -9  16   1       86.48      143.61    127.51 o
  -8  16   1     1069.09      667.30    142.46 o
  -7  16   1     2514.16     2649.33    287.13 o
  -6  16   1     7184.77     7104.82    291.41 o
  -5  16   1     4359.65     4778.24    287.18 o
  -4  16   1     3610.41     3839.82    187.08 o
  -3  16   1     8090.23     8016.42    212.06 o
  -2  16   1     7650.13     7662.23    146.36 o
  -1  16   1     3621.66     3514.17     97.12 o
   0  16   1     1949.45     1940.68    105.45 o
   1  16   1       41.34       76.67     35.65 o
   2  16   1       48.99       30.07     42.58 o
   3  16   1      938.67     1011.83     94.87 o
   4  16   1     4937.30     5389.42    243.98 o
   5  16   1     3527.18     3569.89    224.79 o
   6  16   1     3561.77     3432.69    226.82 o
   7  16   1     2326.41     2152.23    196.96 o
   8  16   1     2480.16     2594.22    223.54 o
   9  16   1     1798.11     1521.78    199.36 o
  10  16   1      450.64      244.38    161.66 o
 -10  17   1     1488.05     1794.45    221.02 o
  -9  17   1     2142.73     1955.20    210.19 o
  -8  17   1     2339.46     1975.88    201.68 o
  -7  17   1     6210.54     6110.88    417.52 o
  -6  17   1     3755.27     3933.14    237.73 o
  -5  17   1     4514.52     4212.25    355.13 o
  -4  17   1       22.65        2.91     89.04 o
  -3  17   1     2617.41     2563.87    167.75 o
  -2  17   1     7239.84     7125.01    331.77 o
  -1  17   1     2228.83     1869.68    153.23 o
   0  17   1     2757.53     2744.99    185.80 o
   1  17   1     2794.62     3129.90    177.22 o
   2  17   1     4028.92     3935.52    186.87 o
   3  17   1     4982.38     4971.14    328.21 o
   4  17   1     5136.53     4788.30    245.33 o
   5  17   1     1773.86     1580.78    162.23 o
   6  17   1       51.75      -73.75    106.62 o
   7  17   1      459.04      284.68    128.37 o
   8  17   1     3843.77     4327.32    442.06 o
   9  17   1     3105.33     2754.99    276.28 o
  10  17   1     1554.70     1476.58    297.86 o
 -10  18   1       50.29       52.86    153.45 o
  -9  18   1      143.57       90.87    134.80 o
  -8  18   1      984.15      761.19    157.50 o
  -7  18   1     2327.37     2746.11    269.87 o
  -6  18   1     6025.87     6047.99    475.00 o
  -5  18   1     8427.97     8447.28    533.48 o
  -4  18   1    16378.87    16960.39    452.40 o
  -3  18   1    11578.33    12313.22    329.99 o
  -2  18   1    16016.55    16208.32    416.05 o
  -1  18   1     8292.01     8769.23    292.64 o
   0  18   1     1815.27     1731.88    154.67 o
   1  18   1      166.34      121.01     85.22 o
   2  18   1      562.75      683.44    112.88 o
   3  18   1     3635.68     3467.42    207.99 o
   4  18   1     5538.34     5444.46    266.69 o
   5  18   1     6610.90     7007.17    397.87 o
   6  18   1    10264.96    11101.60    590.85 o
   7  18   1     7715.55     7891.02    371.21 o
   8  18   1     6586.61     6040.37    479.81 o
   9  18   1     4797.34     5232.80    442.74 o
  -9  19   1        9.40     -134.35    134.35 o
  -8  19   1       34.30        1.04    133.36 o
  -7  19   1        7.07       82.27    137.20 o
  -6  19   1      138.65       62.66    131.30 o
  -5  19   1       68.74      100.86    118.38 o
  -4  19   1      638.76      647.29    135.42 o
  -3  19   1      350.19       90.16     94.68 o
  -2  19   1       27.85      164.32    103.06 o
  -1  19   1      160.38      263.51    106.91 o
   0  19   1      860.64      927.50    132.45 o
   1  19   1      200.94      189.76     95.53 o
   2  19   1      380.40      525.26    112.73 o
   3  19   1       61.46       75.56    114.74 o
   4  19   1      196.52      196.79    106.22 o
   5  19   1        0.59      -95.77     95.77 o
   6  19   1       73.58       86.46    118.06 o
   7  19   1        1.02        7.93    131.30 o
   8  19   1       46.85       86.71    145.72 o
  -9  20   1      143.30      193.40    176.70 o
  -8  20   1      369.36       38.99    169.44 o
  -7  20   1     1377.89     1026.95    224.96 o
  -6  20   1     3437.16     3544.96    401.71 o
  -5  20   1     7933.13     7947.28    348.08 o
  -4  20   1    12303.35    12825.69    405.43 o
  -3  20   1    14009.13    14217.23    670.42 o
  -2  20   1     5941.22     6327.21    289.18 o
  -1  20   1     3629.58     4373.99    245.26 o
   0  20   1       51.54       98.32    103.91 o
   1  20   1     1222.52      964.22    143.75 o
   2  20   1      362.71      340.37    108.29 o
   3  20   1     2584.91     2849.84    219.41 o
   4  20   1     4170.13     3947.12    245.19 o
   5  20   1     7507.07     8188.88    570.54 o
   6  20   1     9591.32    10146.53    394.02 o
   7  20   1     9962.36    11324.70    812.61 o
   8  20   1     5033.67     4501.66    310.13 o
  -8  21   1      373.51      131.81    183.94 o
  -7  21   1      217.86       43.16    149.88 o
  -6  21   1      482.08      424.44    153.93 o
  -5  21   1      398.39      387.37    143.65 o
  -4  21   1        1.24       81.44    125.36 o
  -3  21   1      171.86      126.32    122.36 o
  -2  21   1      559.35      401.13    130.67 o
  -1  21   1       15.05       -2.66    106.42 o
   0  21   1     1009.30      923.76    148.07 o
   1  21   1     2032.11     1877.04    224.79 o
   2  21   1     3604.10     3241.87    213.79 o
   3  21   1      397.72      184.78    126.07 o
   4  21   1      525.37      269.26    136.74 o
   5  21   1       49.33     -131.03    131.03 o
   6  21   1       95.82      118.15    132.56 o
   7  21   1        7.59     -153.76    157.58 o
  -7  22   1     2076.41     1747.17    218.10 o
  -6  22   1     4167.86     4530.44    385.26 o
  -5  22   1     4242.04     4544.90    463.04 o
  -4  22   1     3684.79     3901.57    265.33 o
  -3  22   1     5535.87     6143.68    353.63 o
  -2  22   1     4960.36     4638.24    353.63 o
  -1  22   1     2002.14     1998.13    192.50 o
   0  22   1     1725.92     1941.17    220.73 o
   1  22   1        2.96       12.32    116.85 o
   2  22   1     1261.76     1412.36    223.33 o
   3  22   1     2749.58     2518.90    223.36 o
   4  22   1     5251.01     6058.77    330.97 o
   5  22   1     5188.73     5809.35    422.44 o
   6  22   1     4463.27     4995.61    656.16 o
  -6  23   1      970.86      747.57    186.55 o
  -5  23   1      465.11      296.40    160.74 o
  -4  23   1      287.95       55.61    156.20 o
  -3  23   1      424.19      513.06    149.81 o
  -2  23   1     1086.33      722.02    164.20 o
  -1  23   1     1809.17     1696.07    193.34 o
   0  23   1     2901.87     3016.09    230.44 o
   1  23   1     4046.78     3653.19    257.46 o
   2  23   1     5977.46     6423.41    389.75 o
   3  23   1     2550.91     2411.55    356.84 o
   4  23   1      981.32     1078.36    185.35 o
   5  23   1      764.88      601.79    185.90 o
  -5  24   1     2095.56     3088.92    971.88 o
  -4  24   1     1375.89     1248.62    212.33 o
  -3  24   1     1502.16     1907.65    237.23 o
  -2  24   1     1391.03     1464.83    195.02 o
  -1  24   1      323.18      178.57    154.27 o
   0  24   1      308.51      422.07    149.04 o
   1  24   1       62.36      153.05    139.41 o
   2  24   1      120.27      152.64    165.00 o
   3  24   1      383.87      328.26    176.25 o
   4  24   1     1451.57     1153.11    216.68 o
  -3  25   1      687.46      464.74    247.97 o
  -2  25   1     1562.51     1587.25    206.60 o
  -1  25   1     3213.97     3203.85    260.00 o
   0  25   1     3264.28     3200.51    261.39 o
   1  25   1     5073.38     5096.28    315.26 o
   2  25   1     5619.54     4762.78    408.17 o
 -14   0   2     1179.96     1555.89    411.55 o
 -13   0   2       60.51       13.90    154.28 o
 -12   0   2     1948.70     2160.43    272.80 o
 -11   0   2     9307.67    10101.89    470.43 o
 -10   0   2     5590.11     5689.36    306.57 o
  -9   0   2    34125.41    35008.19    761.20 o
  -8   0   2    42718.63    42892.15    860.07 o
  -7   0   2    38365.25    36459.61    731.21 o
  -6   0   2    42959.98    42754.89    687.62 o
  -5   0   2     7054.36     6688.21    176.48 o
  -4   0   2     1314.72     1242.71     60.46 o
  -3   0   2       19.04      -17.61     17.61 o
  -2   0   2      724.70      922.19     73.65 o
   1   0   2   117959.56   114029.95   1538.29 o
   2   0   2   149909.41   146316.56   1982.52 o
   3   0   2    51807.44    50662.66    757.98 o
   4   0   2    55993.93    58481.88   1033.59 o
   5   0   2    12349.23    12624.31    409.02 o
   6   0   2      192.35       52.42     75.99 o
   7   0   2      212.98      507.74    126.16 o
   8   0   2      933.90      780.44    127.94 o
   9   0   2     4376.33     5145.87    305.08 o
  10   0   2     2720.29     3117.42    450.04 o
  11   0   2     5490.24     5406.50    426.92 o
  12   0   2     9538.06     9694.14    566.81 o
  13   0   2     7353.30     7382.71    551.42 o
 -14   1   2      186.48      324.27    172.36 o
 -13   1   2      775.91      940.00    217.95 o
 -12   1   2       75.17       39.33    101.20 o
 -11   1   2     2691.96     2642.39    201.05 o
 -10   1   2       43.32       65.76     61.85 o
  -9   1   2     3961.41     4295.13    178.17 o
  -8   1   2      186.96      232.89     57.15 o
  -7   1   2      601.57      697.28     68.21 o
  -6   1   2     1276.31     1401.00    107.35 o
  -5   1   2     2841.29     3063.68     79.56 o
  -4   1   2     2960.92     2731.49     64.22 o
  -3   1   2    17217.04    16350.41    159.26 o
  -2   1   2     8640.07     7237.12    324.84 o
   1   1   2     5015.27     6563.55     92.62 o
   2   1   2     8139.88     8402.02    123.12 o
   3   1   2        8.81        0.68     20.55 o
   4   1   2     5165.06     5277.85    123.45 o
   5   1   2     9741.70    10234.34    253.52 o
   6   1   2     2076.70     2095.26    140.76 o
   7   1   2     3890.40     3991.43    205.06 o
   8   1   2      117.16      113.35     64.14 o
   9   1   2      811.43      821.17    102.22 o
  10   1   2      213.42      120.15     99.90 o
  11   1   2      448.26      465.63    129.18 o
  12   1   2        3.88      164.43    125.97 o
  13   1   2      109.72      202.60    150.87 o
 -14   2   2      817.66     1192.78    213.59 o
 -13   2   2       21.89       70.99    136.21 o
 -12   2   2     1099.65     1155.84    170.20 o
 -11   2   2     2845.51     2733.64    202.62 o
 -10   2   2     2313.47     2395.50    195.58 o
  -9   2   2    11282.79    11139.71    281.02 o
  -8   2   2    19056.99    19316.74    374.98 o
  -7   2   2    29518.02    28918.40    475.05 o
  -6   2   2    24236.07    23916.17    355.42 o
  -5   2   2    25279.98    24515.37    282.23 o
  -4   2   2    14569.82    13723.00    149.75 o
  -3   2   2       96.74      118.17     16.82 o
  -2   2   2     1095.32      915.21     24.87 o
   0   2   2      265.71      456.24     22.36 o
   1   2   2    14526.57    13777.29    161.98 o
   2   2   2    23295.82    22580.53    258.86 o
   3   2   2    33074.42    32585.37    367.55 o
   4   2   2    46354.78    45162.77    579.07 o
   5   2   2    39503.61    39666.28    662.06 o
   6   2   2    13341.36    14158.64    373.55 o
   7   2   2     1006.65     1053.65    116.69 o
   8   2   2      998.81      798.09     92.60 o
   9   2   2     3451.68     3085.34    184.96 o
  10   2   2     4182.14     3719.78    255.77 o
  11   2   2     4028.64     4377.67    272.30 o
  12   2   2     5426.59     4812.50    302.14 o
  13   2   2     5132.43     5777.28    349.09 o
 -14   3   2     2870.95     2639.57    274.55 o
 -13   3   2     4192.11     4367.18    326.59 o
 -12   3   2     4940.88     5689.89    348.86 o
 -11   3   2     5664.90     5581.09    357.05 o
 -10   3   2     3269.83     3016.06    289.47 o
  -9   3   2     4300.92     4206.14    283.09 o
  -8   3   2     1427.72     1355.60    129.37 o
  -7   3   2     4055.76     4367.89    144.24 o
  -6   3   2     9206.47     9049.34    169.25 o
  -5   3   2     4130.92     3881.41     86.37 o
  -4   3   2     1030.93      978.39     38.09 o
  -3   3   2    13599.02    15331.59    157.79 o
  -2   3   2    22795.92    21590.05    201.10 o
  -1   3   2    13673.86    14040.25    151.47 o
   0   3   2    37952.17    39866.70    343.43 o
   1   3   2    44751.55    47596.41    455.75 o
   2   3   2     4820.10     3902.09     76.90 o
   3   3   2     1194.67     1397.98     72.20 o
   4   3   2     8294.43     8839.47    174.82 o
   5   3   2     8291.81     8756.65    235.67 o
   6   3   2     3803.21     4056.40    183.94 o
   7   3   2     4443.80     4342.97    172.01 o
   8   3   2     1945.10     2038.70    131.48 o
   9   3   2     6021.92     6603.54    259.41 o
  10   3   2     2791.25     2753.81    209.42 o
  11   3   2     1067.11      974.46    157.27 o
  12   3   2       19.76      -12.25    121.19 o
 -14   4   2      660.52      690.05    240.67 o
 -13   4   2      105.10      147.92    146.23 o
 -12   4   2      123.38       25.63    121.63 o
 -11   4   2      767.01      714.85    145.37 o
 -10   4   2     6202.70     6036.13    562.61 o
  -9   4   2     6949.90     6757.69    197.14 o
  -8   4   2     7914.21     8127.33    202.20 o
  -7   4   2    11641.83    12062.07    243.99 o
  -6   4   2     5737.68     5426.84    169.26 o
  -5   4   2     5246.45     5434.24    115.66 o
  -4   4   2     2369.55     2292.99     51.75 o
  -3   4   2    27311.10    28692.47    247.94 o
  -2   4   2     8823.49     9560.90    104.60 o
  -1   4   2    11055.68     9834.95    104.19 o
   0   4   2    18485.44    19873.80    201.34 o
   1   4   2    81772.20    81185.58    801.29 o
   2   4   2     4592.67     4335.93     79.17 o
   3   4   2     3188.96     2942.75     77.92 o
   4   4   2     5416.70     5048.29    128.09 o
   5   4   2     4514.43     4320.76    153.70 o
   6   4   2     9666.30     8931.32    252.76 o
   7   4   2      412.31      422.60     70.30 o
   8   4   2      654.15      550.24     87.39 o
   9   4   2      608.44      705.84    125.21 o
  10   4   2     1165.43     1160.09    139.05 o
  11   4   2     3000.32     3271.82    240.48 o
  12   4   2     1826.83     1804.79    209.96 o
 -14   5   2     5431.62     5746.03    487.26 o
 -13   5   2     9250.40    10277.43    532.34 o
 -12   5   2    12824.03    12950.07    464.48 o
 -11   5   2     5440.55     5544.11    387.65 o
 -10   5   2     8229.51     8704.34    601.93 o
  -9   5   2      691.42      644.79     90.87 o
  -8   5   2     1528.44     1375.26    123.62 o
  -7   5   2       87.60      155.91     54.74 o
  -6   5   2     1326.29     1204.98     74.16 o
  -5   5   2     2652.70     2357.51    101.23 o
  -4   5   2     6297.76     5006.63     78.78 o
  -3   5   2    19490.04    18506.99    162.08 o
  -2   5   2    95159.72    97205.59    751.32 o
  -1   5   2    60629.04    57771.07    489.35 o
   0   5   2    26656.11    26555.89    274.24 o
   1   5   2    16552.03    16598.66    188.44 o
   2   5   2       40.29        9.50     19.16 o
   3   5   2      521.79      604.18     53.02 o
   4   5   2     1597.50     1579.54     83.27 o
   5   5   2     4090.03     4287.15    149.32 o
   6   5   2    16507.84    16174.32    558.12 o
   7   5   2     8735.28     8643.13    218.47 o
   8   5   2    18637.93    18318.54    419.74 o
   9   5   2     8910.51     9019.79    279.44 o
  10   5   2     9369.11     9787.13    352.85 o
  11   5   2     1495.44     1557.49    184.06 o
  12   5   2       50.31      112.41    136.54 o
 -14   6   2     1058.88      872.40    263.63 o
 -13   6   2      111.33      151.94    192.37 o
 -12   6   2      377.89      171.22    133.55 o
 -11   6   2       64.29       85.93    107.49 o
 -10   6   2      780.95      614.12    117.58 o
  -9   6   2      171.18       72.97     64.98 o
  -8   6   2      201.71      127.66     58.87 o
  -7   6   2      221.50      299.64     52.65 o
  -6   6   2     2348.42     2165.47     88.43 o
  -5   6   2     2236.55     2379.95     78.23 o
  -4   6   2     1360.34     1442.04     52.59 o
  -3   6   2      102.95       42.63     14.78 o
  -2   6   2      293.70      241.51     16.92 o
  -1   6   2     1321.03     1252.41     34.91 o
   0   6   2    10036.65    10674.34    146.87 o
   1   6   2    12086.45    12609.57    155.43 o
   2   6   2     2248.55     2159.87     58.56 o
   3   6   2      645.13     1031.21     72.39 o
   4   6   2     1678.91     1712.41    104.82 o
   5   6   2     1080.69     1093.82    107.79 o
   6   6   2      831.60      713.67     87.21 o
   7   6   2        8.49      -13.02     48.49 o
   8   6   2      456.76      452.03     90.28 o
   9   6   2      349.26      248.05     88.89 o
  10   6   2       46.79      -29.46     84.20 o
  11   6   2      129.54      199.37    120.89 o
  12   6   2      328.11      311.97    165.83 o
 -14   7   2     5602.00     5067.39    661.74 o
 -13   7   2     5482.41     5289.54    453.78 o
 -12   7   2     8629.10     9075.86    452.67 o
 -11   7   2    10361.34    10316.35    508.55 o
 -10   7   2    14765.90    14515.25    394.68 o
  -9   7   2     5099.75     5266.66    221.52 o
  -8   7   2     1394.71     1334.62    150.63 o
  -7   7   2     1106.58      963.38     70.18 o
  -6   7   2    15215.22    14943.51    233.61 o
  -5   7   2    30979.38    31362.37    373.69 o
  -4   7   2    33767.57    32012.56    316.29 o
  -3   7   2    51983.00    52122.46    419.63 o
  -2   7   2    26978.40    25632.72    212.11 o
  -1   7   2    25036.32    22246.82    204.21 o
   0   7   2    27897.38    27844.07    284.07 o
   1   7   2     3424.70     3385.08     71.44 o
   2   7   2     7467.30     7719.28    118.11 o
   3   7   2      976.43      828.71     45.68 o
   4   7   2     3565.91     3375.46    105.69 o
   5   7   2    15058.37    15318.65    316.11 o
   6   7   2    18272.78    18172.12    356.60 o
   7   7   2    15564.56    15352.93    306.79 o
   8   7   2    11112.14    11161.33    297.92 o
   9   7   2     9754.73    10251.46    306.32 o
  10   7   2     9387.86     9681.62    352.02 o
  11   7   2     3324.29     3273.80    279.30 o
  12   7   2      248.51       85.02    215.84 o
 -13   8   2      297.32      465.72    247.97 o
 -12   8   2      702.54      314.05    230.94 o
 -11   8   2     1877.65     1705.40    172.36 o
 -10   8   2     1584.54     1577.53    154.63 o
  -9   8   2     1056.47      839.90     98.97 o
  -8   8   2      536.18      406.59     79.00 o
  -7   8   2      933.98      796.57     65.94 o
  -6   8   2     4108.99     4197.94    141.90 o
  -5   8   2     2502.23     2526.59     80.91 o
  -4   8   2     8014.32     7983.21    118.31 o
  -3   8   2      380.15      454.80     30.13 o
  -2   8   2       53.98      126.26     17.31 o
  -1   8   2     9530.24     9848.97    124.31 o
   0   8   2    18472.44    18805.48    220.52 o
   1   8   2     4992.06     4359.95     74.70 o
   2   8   2     4010.72     3848.97     99.52 o
   3   8   2     4856.51     4976.25    157.85 o
   4   8   2     3040.57     3458.49    111.07 o
   5   8   2     1718.85     1907.63    107.59 o
   6   8   2     1366.22     1138.59    101.46 o
   7   8   2      363.21      184.29     65.24 o
   8   8   2      311.46      342.84     84.96 o
   9   8   2      230.07      217.87     90.04 o
  10   8   2      114.99       90.79     94.48 o
  11   8   2      403.79      202.35    145.92 o
  12   8   2      985.32      660.26    389.34 o
 -13   9   2     4524.32     3634.37    565.51 o
 -12   9   2     6899.15     6381.75    829.02 o
 -11   9   2     6374.39     6238.91    358.96 o
 -10   9   2     7306.58     7053.91    420.68 o
  -9   9   2     2728.64     2812.54    185.43 o
  -8   9   2      736.34      730.30     86.88 o
  -7   9   2       68.65       42.14     43.98 o
  -6   9   2     3588.24     3726.42    121.86 o
  -5   9   2    10189.30     9760.82    145.76 o
  -4   9   2    23187.95    23824.60    316.21 o
  -3   9   2    32058.16    32062.24    315.59 o
  -2   9   2    27075.05    26506.28    240.16 o
  -1   9   2    13314.39    12551.98    152.00 o
   0   9   2    13672.58    13124.08    177.90 o
   1   9   2     5777.86     5444.57     87.95 o
   2   9   2     9015.04     8753.68    162.05 o
   3   9   2      118.37       96.33     36.48 o
   4   9   2     1108.37     1169.79     72.32 o
   5   9   2     7464.23     7264.52    195.54 o
   6   9   2    10755.36    11286.11    351.94 o
   7   9   2    20030.78    20653.43    385.19 o
   8   9   2     9348.35     9537.43    259.63 o
   9   9   2    12267.61    12726.60    413.88 o
  10   9   2     4755.08     4720.51    281.98 o
  11   9   2     1735.81      755.00    370.10 o
  12   9   2      739.94      830.74    287.59 o
 -13  10   2      109.22      130.27    293.12 o
 -12  10   2      347.40      527.02    285.72 o
 -11  10   2     1503.19     1105.08    187.97 o
 -10  10   2     4180.08     4385.92    254.27 o
  -9  10   2     8709.70     9019.83    267.45 o
  -8  10   2    19086.53    19061.02    392.90 o
  -7  10   2    21788.14    22098.54    370.78 o
  -6  10   2    15670.26    15806.41    246.48 o
  -5  10   2     3493.58     3337.50     89.09 o
  -4  10   2      375.89      346.06     42.32 o
  -3  10   2       70.82       97.24     24.26 o
  -2  10   2       56.13       55.18     19.92 o
  -1  10   2     1700.49     1658.88     50.16 o
   0  10   2     9661.20     9816.03    155.14 o
   1  10   2    18407.98    17779.72    200.44 o
   2  10   2    29887.86    30539.05    468.37 o
   3  10   2    26312.52    27473.79    363.86 o
   4  10   2    30493.70    30519.21    384.87 o
   5  10   2    10443.23    10053.36    224.31 o
   6  10   2     9622.12     9521.13    211.67 o
   7  10   2     1307.81     1294.74    111.14 o
   8  10   2      231.33      155.85     77.20 o
   9  10   2      126.10      -31.48     97.05 o
  10  10   2     3124.60     3332.41    252.23 o
  11  10   2     2745.02     2569.52    489.27 o
 -13  11   2      852.52      594.15    249.65 o
 -12  11   2     1182.11     1249.60    271.02 o
 -11  11   2     1754.77     2113.93    202.10 o
 -10  11   2     2212.88     2098.63    193.71 o
  -9  11   2     1793.15     1793.00    146.14 o
  -8  11   2        6.79       40.15     69.40 o
  -7  11   2      156.22       72.36     52.06 o
  -6  11   2      236.15      244.23     46.61 o
  -5  11   2      189.73      128.15     36.08 o
  -4  11   2     5354.67     5757.00    148.87 o
  -3  11   2    14201.11    14018.38    186.39 o
  -2  11   2     9150.49     9242.71    117.34 o
  -1  11   2      250.72      228.69     28.25 o
   0  11   2      346.95      367.83     39.16 o
   1  11   2     2365.18     2519.43     58.60 o
   2  11   2       22.20      -15.20     25.46 o
   3  11   2     2692.44     2760.42    100.25 o
   4  11   2     5160.60     5347.72    196.14 o
   5  11   2      596.35      506.58     80.92 o
   6  11   2     1833.88     1529.18    108.25 o
   7  11   2     4169.40     4760.09    175.87 o
   8  11   2     4390.80     3959.14    244.59 o
   9  11   2     3122.63     2930.55    224.51 o
  10  11   2      201.13       28.30    153.39 o
  11  11   2      245.12      297.48    243.99 o
 -13  12   2      259.60     -142.85    203.76 o
 -12  12   2      339.91      506.86    229.37 o
 -11  12   2     2632.32     2465.87    266.41 o
 -10  12   2     5925.68     6395.31    284.17 o
  -9  12   2     9290.61    10013.73    300.13 o
  -8  12   2    11652.49    12191.04    284.57 o
  -7  12   2    21263.81    22095.96    357.11 o
  -6  12   2    14759.95    14768.47    240.05 o
  -5  12   2     8565.94     8635.87    153.02 o
  -4  12   2     2533.09     2548.59    108.97 o
  -3  12   2       87.66      146.44     29.60 o
  -2  12   2      223.93      171.72     32.42 o
  -1  12   2    18002.86    18602.09    242.86 o
   0  12   2    20889.91    20806.34    255.50 o
   1  12   2    41651.18    43006.27    430.95 o
   2  12   2    13596.88    13408.79    198.18 o
   3  12   2    18057.50    18133.90    274.75 o
   4  12   2    15199.01    15375.70    233.92 o
   5  12   2     7226.26     6827.04    184.07 o
   6  12   2     5578.32     5777.67    183.42 o
   7  12   2     2122.93     1885.00    169.93 o
   8  12   2      107.69      174.93    108.77 o
   9  12   2      758.80      603.10    118.60 o
  10  12   2     2661.71     2275.00    269.96 o
  11  12   2     4694.99     4620.61    475.67 o
 -12  13   2       38.77       47.07    158.70 o
 -11  13   2       69.74      147.13    130.12 o
 -10  13   2      188.00      -25.04     92.56 o
  -9  13   2       12.46        8.22     75.68 o
  -8  13   2       49.58       45.04     69.35 o
  -7  13   2        0.37        9.57     51.37 o
  -6  13   2      151.30      158.50     47.44 o
  -5  13   2       42.01        4.22     32.91 o
  -4  13   2     1431.18     1372.64     71.01 o
  -3  13   2     1165.74     1133.68     54.62 o
  -2  13   2      273.29      325.88     39.00 o
  -1  13   2     4545.58     4887.32    165.55 o
   0  13   2     2364.32     2358.17     79.92 o
   1  13   2      296.38      282.35     37.97 o
   2  13   2     2186.83     2221.24     81.08 o
   3  13   2      451.50      460.48     66.93 o
   4  13   2       26.56       67.94     48.58 o
   5  13   2      695.14      638.92     85.65 o
   6  13   2      982.54      791.69    118.15 o
   7  13   2      437.64      450.63    109.67 o
   8  13   2       72.31      -93.83    126.49 o
   9  13   2      307.18      242.92    162.22 o
  10  13   2      243.21      231.26    180.44 o
  11  13   2        3.45     -162.67    222.52 o
 -12  14   2       71.83       91.51    164.43 o
 -11  14   2     1843.27     1582.89    237.07 o
 -10  14   2     3767.26     3969.14    229.21 o
  -9  14   2     8373.18     8853.38    286.13 o
  -8  14   2     9679.93     9828.35    256.17 o
  -7  14   2    11379.41    12393.75    311.70 o
  -6  14   2    10557.74    11623.62    420.09 o
  -5  14   2    10414.82    10575.75    223.78 o
  -4  14   2     5120.48     4979.76    123.41 o
  -3  14   2     3128.62     3238.91     93.46 o
  -2  14   2      438.99      405.31     49.54 o
  -1  14   2     4519.63     4338.24    132.61 o
   0  14   2     8153.45     8319.59    146.08 o
   1  14   2    14340.73    14747.67    192.20 o
   2  14   2    19568.13    20346.03    275.22 o
   3  14   2    18038.74    18294.41    292.56 o
   4  14   2    11206.23    11306.39    239.59 o
   5  14   2     9942.94    10004.25    304.74 o
   6  14   2     1680.93     1852.59    163.39 o
   7  14   2     2212.26     2239.73    237.78 o
   8  14   2        0.00      -77.99    133.58 o
   9  14   2     1791.83     1624.59    238.34 o
  10  14   2     1178.01      787.12    257.97 o
 -12  15   2     1266.09     1797.20    451.52 o
 -11  15   2      461.23      436.52    185.49 o
 -10  15   2      449.13      542.66    148.70 o
  -9  15   2      777.16      749.19    113.81 o
  -8  15   2     1463.41     1176.77    111.82 o
  -7  15   2      391.77      352.06     96.68 o
  -6  15   2     1131.42      918.12    134.98 o
  -5  15   2     2935.23     3102.35    214.53 o
  -4  15   2     8497.47     8385.66    169.26 o
  -3  15   2     3518.51     3445.55    114.89 o
  -2  15   2     2750.94     2909.87     94.27 o
  -1  15   2      579.25      547.96     81.71 o
   0  15   2       45.04       64.88     35.71 o
   1  15   2      920.43      833.62     75.91 o
   2  15   2       96.66      102.72     36.94 o
   3  15   2      220.82      159.88     61.57 o
   4  15   2      140.06      201.10     71.37 o
   5  15   2       20.19      -36.67     68.13 o
   6  15   2     1974.27     1960.94    284.02 o
   7  15   2     1299.28     1567.05    213.94 o
   8  15   2     1077.09      878.39    214.02 o
   9  15   2     1442.87     1064.48    218.31 o
  10  15   2       64.92     -144.79    172.30 o
 -11  16   2     1020.28      845.85    208.99 o
 -10  16   2     3130.94     3108.31    255.31 o
  -9  16   2     5871.09     5925.61    330.89 o
  -8  16   2     7597.22     8083.42    632.13 o
  -7  16   2     5958.44     6572.88    316.86 o
  -6  16   2     6232.81     6237.86    350.21 o
  -5  16   2     6354.78     6556.75    239.94 o
  -4  16   2     1644.87     1836.58    119.71 o
  -3  16   2        7.74       78.52     58.20 o
  -2  16   2        6.15       46.61     37.46 o
  -1  16   2      773.36      842.85     60.33 o
   0  16   2     2173.67     2464.43    100.24 o
   1  16   2     5762.36     5350.94    140.08 o
   2  16   2     7602.19     7862.11    409.75 o
   3  16   2     7432.80     7573.32    233.64 o
   4  16   2    10150.00    10451.35    515.39 o
   5  16   2     4823.52     5000.28    280.63 o
   6  16   2     3331.45     3242.41    250.10 o
   7  16   2       55.69        1.22    142.52 o
   8  16   2       33.17       88.67    125.94 o
   9  16   2     1964.06      981.32    307.72 o
  10  16   2     1381.21     1689.13    470.77 o
 -11  17   2     2823.40     2916.60    309.08 o
 -10  17   2     1621.93     1697.43    353.85 o
  -9  17   2     1498.59     1644.58    195.68 o
  -8  17   2       65.35      157.42    118.81 o
  -7  17   2       34.11      -64.59    115.60 o
  -6  17   2     1537.27     1530.97    189.56 o
  -5  17   2     2753.54     3093.61    283.55 o
  -4  17   2     7183.66     7730.40    256.85 o
  -3  17   2    11913.47    12585.41    321.44 o
  -2  17   2     8224.09     8118.02    182.77 o
  -1  17   2     7630.76     8083.03    186.01 o
   0  17   2     4125.01     3914.61    154.51 o
   1  17   2     5978.53     6194.51    219.69 o
   2  17   2     2306.58     2276.46    159.06 o
   3  17   2      146.36       55.35     81.08 o
   4  17   2      921.96      704.77    141.24 o
   5  17   2     1676.39     2062.32    179.55 o
   6  17   2     5273.86     5658.33    311.11 o
   7  17   2     8567.62     9776.79    377.94 o
   8  17   2     7685.42     7867.86    405.34 o
   9  17   2     4570.49     4081.83    544.66 o
 -10  18   2      394.92      748.35    203.37 o
  -9  18   2      579.22      384.00    169.25 o
  -8  18   2     1298.46     1199.59    202.07 o
  -7  18   2      457.93      374.90    147.96 o
  -6  18   2     1224.20     1434.82    186.67 o
  -5  18   2     1546.91     1721.61    174.79 o
  -4  18   2     1291.14     1205.82    132.70 o
  -3  18   2      144.27      153.66     88.00 o
  -2  18   2      920.31      881.31    129.41 o
  -1  18   2      777.88      563.16    113.11 o
   0  18   2      553.16      475.14    108.85 o
   1  18   2     2919.31     2809.58    174.69 o
   2  18   2     2115.64     2115.06    160.70 o
   3  18   2     2100.79     2052.82    166.71 o
   4  18   2      842.12      724.91    126.59 o
   5  18   2      269.79      202.92    109.12 o
   6  18   2      176.83       67.18    122.86 o
   7  18   2      272.73      208.46    132.53 o
   8  18   2      348.58      268.45    147.21 o
   9  18   2      221.57      251.59    180.15 o
 -10  19   2     3321.79     3265.10    932.65 o
  -9  19   2      617.13      703.21    191.23 o
  -8  19   2       57.83       31.18    137.20 o
  -7  19   2       60.10       28.34    132.48 o
  -6  19   2     1110.48      899.12    169.17 o
  -5  19   2     5204.85     4970.19    271.85 o
  -4  19   2     9670.92     9932.79    345.59 o
  -3  19   2    14693.43    15110.32    413.42 o
  -2  19   2    15935.64    16292.77    440.81 o
  -1  19   2     9053.53     8910.87    314.64 o
   0  19   2     4747.13     4596.19    243.38 o
   1  19   2     4205.37     4334.92    221.27 o
   2  19   2      238.35      275.01     97.85 o
   3  19   2      845.79      938.20    171.69 o
   4  19   2     2075.13     2125.67    183.50 o
   5  19   2     3113.67     3108.01    229.91 o
   6  19   2     3315.16     3197.37    243.24 o
   7  19   2     6706.67     6148.47    445.94 o
   8  19   2     7725.33     7562.84    528.64 o
  -9  20   2       16.98     -153.71    153.71 o
  -8  20   2      206.02       61.56    150.66 o
  -7  20   2      343.48        5.27    131.10 o
  -6  20   2        2.88     -107.46    115.36 o
  -5  20   2       60.26      158.89    116.35 o
  -4  20   2        6.39       19.17    103.13 o
  -3  20   2       49.78      -64.49    101.60 o
  -2  20   2        1.53      -47.47     97.91 o
  -1  20   2      621.10      599.91    123.80 o
   0  20   2      676.72      758.23    129.23 o
   1  20   2      407.02      285.31    121.94 o
   2  20   2     1098.04      974.17    146.97 o
   3  20   2      243.71      197.05    104.57 o
   4  20   2      177.09      148.37    112.77 o
   5  20   2       13.89      119.81    118.79 o
   6  20   2      143.25       84.17    129.01 o
   7  20   2      286.75      327.32    154.58 o
  -8  21   2       71.13       27.73    237.53 o
  -7  21   2      141.12      241.10    146.89 o
  -6  21   2      871.90      573.15    156.13 o
  -5  21   2     3388.20     3400.52    323.29 o
  -4  21   2     5382.49     5968.47    276.05 o
  -3  21   2     6007.83     6158.86    301.92 o
  -2  21   2     6739.98     7610.26    312.25 o
  -1  21   2     6460.34     6659.46    296.56 o
   0  21   2     6531.48     7281.51    430.34 o
   1  21   2     4160.56     4333.39    315.25 o
   2  21   2     2170.74     2050.28    200.72 o
   3  21   2       83.91       95.47    122.87 o
   4  21   2      693.12      718.48    145.18 o
   5  21   2     3267.47     3444.56    252.93 o
   6  21   2     5888.42     6227.86    575.00 o
   7  21   2     5889.39     6263.95    420.61 o
  -7  22   2      763.84      730.22    241.02 o
  -6  22   2      592.37      263.21    150.48 o
  -5  22   2     1431.68      828.42    169.01 o
  -4  22   2      487.32      436.15    161.11 o
  -3  22   2      441.02      299.40    133.84 o
  -2  22   2      178.51      161.36    123.04 o
  -1  22   2      813.21      652.86    146.89 o
   0  22   2     1296.23      820.25    206.20 o
   1  22   2     2058.43     2006.33    193.79 o
   2  22   2     2342.87     2131.47    205.43 o
   3  22   2     2746.64     2627.51    274.79 o
   4  22   2      860.83      950.77    198.43 o
   5  22   2      590.76      309.72    174.99 o
   6  22   2      445.73      218.41    177.81 o
  -6  23   2     1146.22      326.25    186.24 o
  -5  23   2      512.55      406.24    173.12 o
  -4  23   2     2207.81     2092.04    238.09 o
  -3  23   2     2303.81     2354.77    218.27 o
  -2  23   2     5545.57     5622.51    306.59 o
  -1  23   2     4650.65     4583.71    280.01 o
   0  23   2     1927.10     2041.16    292.95 o
   1  23   2      464.85      372.31    146.31 o
   2  23   2      230.82      244.88    196.25 o
   3  23   2      182.43      105.01    138.17 o
   4  23   2      854.21      924.47    185.61 o
   5  23   2     1045.49     1266.02    221.37 o
  -5  24   2     1984.90     1521.79    681.72 o
  -4  24   2     1531.09     1311.69    216.08 o
  -3  24   2      587.89      290.40    149.38 o
  -2  24   2        8.85      -52.50    133.70 o
  -1  24   2      640.17      587.15    159.26 o
   0  24   2     1161.48      722.71    163.53 o
   1  24   2     2601.25     2513.42    261.41 o
   2  24   2     2689.77     3045.43    404.47 o
   3  24   2     4353.43     4362.95    300.82 o
   4  24   2     3776.65     3394.85    349.67 o
  -3  25   2      270.60      245.32    173.71 o
  -2  25   2     1403.87     1401.79    197.12 o
  -1  25   2      772.78      505.21    173.51 o
   0  25   2      268.77      137.43    150.63 o
   1  25   2       33.97     -150.89    150.89 o
   2  25   2       11.80       86.34    184.43 o
 -14   1   3     5484.96     5442.59    459.32 o
 -13   1   3     3352.68     2923.42    601.04 o
 -12   1   3      321.69      253.73    124.16 o
 -11   1   3     1295.29     1162.20    141.46 o
 -10   1   3     2363.63     2491.96    143.44 o
  -9   1   3     7005.57     6898.60    192.83 o
  -8   1   3    21904.94    20863.02    387.37 o
  -7   1   3    34835.93    34770.86    539.62 o
  -6   1   3    37526.81    35046.27    411.16 o
  -5   1   3    26649.89    24283.39    274.81 o
  -4   1   3    44494.31    43359.99    399.02 o
  -3   1   3    63343.67    64717.49    594.21 o
  -2   1   3     9802.04     8917.80     83.73 o
  -1   1   3     3818.53     4470.46     80.38 o
   0   1   3    55006.25    52922.35    456.21 o
   1   1   3    23508.19    25057.14    276.77 o
   2   1   3    38113.85    35814.71    448.68 o
   3   1   3    77437.71    77990.05    798.56 o
   4   1   3    82991.30    85679.65   1128.21 o
   5   1   3    62251.79    62824.90    980.57 o
   6   1   3    21042.57    21106.70    441.12 o
   7   1   3    12228.40    12597.12    336.91 o
   8   1   3     3395.29     3441.64    172.22 o
   9   1   3     2430.26     2698.27    181.36 o
  10   1   3       14.01      -87.70     93.69 o
  11   1   3     2173.63     2482.16    218.53 o
  12   1   3     5069.10     4515.17    303.13 o
 -14   2   3      855.16      893.07    242.89 o
 -13   2   3     3469.45     3317.69    290.28 o
 -12   2   3     4033.39     4021.41    287.03 o
 -11   2   3     1575.11     1369.18    170.96 o
 -10   2   3     2443.33     2550.34    197.54 o
  -9   2   3     4507.75     4373.65    193.42 o
  -8   2   3     1575.93     1511.33    111.34 o
  -7   2   3       18.27        4.92     35.88 o
  -6   2   3      289.31      290.75     43.85 o
  -5   2   3      461.71      334.37     29.01 o
  -4   2   3     2304.09     2211.61     59.76 o
  -3   2   3    41218.23    41234.64    390.23 o
  -2   2   3    97521.27    99699.81    770.43 o
  -1   2   3     7412.78     6149.74     69.89 o
   0   2   3      139.75      154.49     15.54 o
   1   2   3     2834.07     2921.79     58.40 o
   2   2   3    28898.93    30819.71    344.50 o
   3   2   3    18146.45    19254.72    249.25 o
   4   2   3      285.31      266.44     52.99 o
   5   2   3      364.74      320.15     81.51 o
   6   2   3     1665.19     1966.02    140.40 o
   7   2   3     1919.02     2062.77    154.24 o
   8   2   3     4771.72     5135.71    207.81 o
   9   2   3     6858.03     6933.33    382.30 o
  10   2   3     3120.59     3530.05    237.38 o
  11   2   3     1458.31     1571.94    184.19 o
  12   2   3      547.55      773.82    172.65 o
 -14   3   3     1601.92     1983.75    311.95 o
 -13   3   3     1697.31     1999.87    231.83 o
 -12   3   3        7.69       68.40    111.97 o
 -11   3   3      292.21      238.76    111.55 o
 -10   3   3     1180.25     1174.33    117.55 o
  -9   3   3     4267.76     4342.69    211.48 o
  -8   3   3    17517.61    17916.60    349.46 o
  -7   3   3    24324.79    23123.37    357.40 o
  -6   3   3    18009.01    17823.97    244.59 o
  -5   3   3    17062.89    17127.67    202.19 o
  -4   3   3      570.04      479.64     27.90 o
  -3   3   3      117.49      269.86     21.13 o
  -2   3   3    36077.82    36863.11    318.14 o
  -1   3   3       95.76      203.15     21.97 o
   0   3   3       90.93      253.61     19.22 o
   1   3   3    27886.49    27059.74    338.68 o
   2   3   3    16522.18    17006.13    214.35 o
   3   3   3     9250.16     7928.95    148.94 o
   4   3   3    16695.52    16368.40    301.74 o
   5   3   3    18524.10    18851.40    389.25 o
   6   3   3     9430.04     9910.28    276.11 o
   7   3   3      789.84      820.77    108.51 o
   8   3   3     2833.71     2551.85    151.01 o
   9   3   3      320.46      340.83     95.42 o
  10   3   3        5.36      -83.04     95.45 o
  11   3   3     1378.17     1232.96    175.92 o
  12   3   3     2356.21     2071.30    222.41 o
 -14   4   3     4929.90     5283.30    463.64 o
 -13   4   3    10690.90     9883.56    442.34 o
 -12   4   3     8204.58     7880.91    432.16 o
 -11   4   3     5951.84     5674.56    320.11 o
 -10   4   3     9121.52     8892.10    377.99 o
  -9   4   3     6018.34     6016.58    215.67 o
  -8   4   3     2162.89     2059.02    124.91 o
  -7   4   3      342.91      263.21     49.35 o
  -6   4   3      764.92      921.06     56.02 o
  -5   4   3     8113.50     8850.34    121.09 o
  -4   4   3      476.22      731.09     38.89 o
  -3   4   3    16120.34    15580.60    163.82 o
  -2   4   3   128214.20   127920.59   1200.75 o
  -1   4   3    47832.40    47437.56    474.10 o
   0   4   3    14695.81    13389.93    168.14 o
   1   4   3    60944.55    59713.60    677.13 o
   2   4   3     7972.96     8083.96    122.22 o
   3   4   3     9740.63     9818.11    180.86 o
   4   4   3     7433.20     7676.19    187.73 o
   5   4   3     1037.53      924.41     94.39 o
   6   4   3      690.05      657.56    105.56 o
   7   4   3     1645.05     1531.60    136.84 o
   8   4   3    13109.52    13395.91    338.53 o
   9   4   3    12999.00    13500.26    352.18 o
  10   4   3    11299.31    10988.38    370.18 o
  11   4   3     3723.20     4687.97    342.01 o
  12   4   3      843.59      749.95    190.52 o
 -14   5   3     1632.64     1075.56    269.34 o
 -13   5   3     1606.24     1512.04    201.52 o
 -12   5   3      229.91      233.19    127.68 o
 -11   5   3       68.34       28.26     90.75 o
 -10   5   3     1357.11     1271.53    140.17 o
  -9   5   3      277.25      278.79     73.17 o
  -8   5   3     3800.67     3864.06    166.31 o
  -7   5   3     7088.21     6881.52    163.23 o
  -6   5   3    12292.54    12096.64    197.60 o
  -5   5   3    44210.56    46429.22    476.53 o
  -4   5   3    14069.78    13978.18    146.05 o
  -3   5   3    19104.35    18979.19    221.39 o
  -2   5   3    12069.04    11735.54    127.53 o
  -1   5   3    13472.14    13207.10    150.27 o
   0   5   3     5726.41     5847.27     89.56 o
   1   5   3     5218.06     5622.65     95.06 o
   2   5   3     3195.19     3491.57     83.78 o
   3   5   3      733.96      543.62     50.68 o
   4   5   3      468.17      400.51     59.36 o
   5   5   3     6264.05     5931.13    180.62 o
   6   5   3     1377.13     1687.03    224.97 o
   7   5   3      203.98      186.29     79.02 o
   8   5   3       91.26      102.46     73.92 o
   9   5   3        5.62      -34.98     77.13 o
  10   5   3       60.74      -51.08    100.16 o
  11   5   3       31.30       42.91    116.72 o
  12   5   3      741.45      616.66    188.42 o
 -14   6   3     5342.51     4766.03    446.34 o
 -13   6   3     5723.07     5417.10    870.47 o
 -12   6   3     8770.28     9103.85    393.63 o
 -11   6   3    19008.08    18628.85    471.77 o
 -10   6   3    22746.12    22589.26    506.86 o
  -9   6   3    17582.72    17618.33    380.92 o
  -8   6   3    11854.59    11869.57    266.59 o
  -7   6   3     5737.74     5812.04    137.14 o
  -6   6   3      205.68      202.48     54.78 o
  -5   6   3      113.40      106.90     25.22 o
  -4   6   3    25318.93    24303.76    288.56 o
  -3   6   3    31466.72    33035.79    297.92 o
  -2   6   3    31670.28    29825.77    270.52 o
  -1   6   3    22897.38    23200.39    266.36 o
   0   6   3    21940.46    20020.98    226.97 o
   1   6   3    39382.00    39161.38    401.55 o
   2   6   3    50365.36    50806.12    539.64 o
   3   6   3    16800.04    16948.36    252.40 o
   4   6   3     1629.80     1845.19    135.39 o
   5   6   3     1783.25     1775.64    132.43 o
   6   6   3     2156.05     2262.84    150.67 o
   7   6   3     5789.45     6200.20    255.34 o
   8   6   3     6082.46     6223.87    254.33 o
   9   6   3     8862.16     9142.52    292.04 o
  10   6   3    11527.67    11493.13    381.53 o
  11   6   3     4996.08     4843.16    399.71 o
  12   6   3     2594.06     2465.78    273.93 o
 -14   7   3      277.28       74.22    204.05 o
 -13   7   3       19.57       66.60    173.61 o
 -12   7   3       53.48      -31.35    111.56 o
 -11   7   3      495.70      476.92    117.82 o
 -10   7   3      615.72      503.48    122.44 o
  -9   7   3      120.70       64.79     59.83 o
  -8   7   3      487.49      337.77     83.91 o
  -7   7   3     1477.18     1599.68     92.08 o
  -6   7   3       92.56      149.70     39.85 o
  -5   7   3      585.20      551.01     39.11 o
  -4   7   3     3118.16     2998.41     62.42 o
  -3   7   3       67.13       54.30     17.13 o
  -2   7   3     4921.04     5425.22     74.32 o
  -1   7   3     1297.25     1320.29     56.56 o
   0   7   3     3144.33     3080.91     70.21 o
   1   7   3     1772.22     1977.90     56.60 o
   2   7   3      149.04      147.43     27.18 o
   3   7   3    23980.26    24438.88    333.06 o
   4   7   3     8641.33     9038.91    289.32 o
   5   7   3     3264.58     3293.70    143.60 o
   6   7   3       93.30      116.64     66.35 o
   7   7   3       19.91      -64.30     64.30 o
   8   7   3      477.48      380.71    100.79 o
   9   7   3       12.72      -78.77     78.77 o
  10   7   3       77.90       37.22     95.87 o
  11   7   3       53.43      113.15    137.57 o
  12   7   3        0.68       68.02    165.52 o
 -14   8   3     4182.90     2866.04    541.82 o
 -13   8   3     4501.52     4762.58    420.73 o
 -12   8   3     9946.35    10761.90    528.67 o
 -11   8   3    19368.44    19433.56    485.03 o
 -10   8   3    21603.28    21568.76    497.42 o
  -9   8   3    15554.77    15283.17    335.12 o
  -8   8   3     6921.76     6372.81    196.30 o
  -7   8   3     4373.38     4529.80    143.68 o
  -6   8   3     1685.68     1905.63     87.02 o
  -5   8   3      239.13      124.50     30.42 o
  -4   8   3    22365.60    21564.94    219.95 o
  -3   8   3    35551.08    35178.77    344.30 o
  -2   8   3    52980.42    51527.97    470.81 o
  -1   8   3    32638.21    31826.37    311.16 o
   0   8   3    73200.58    74550.51    786.14 o
   1   8   3    32956.07    33940.48    355.28 o
   2   8   3    42795.48    45981.93    592.20 o
   3   8   3      122.16      253.04     42.31 o
   4   8   3       11.23        6.27     39.55 o
   5   8   3      210.88      196.85     55.68 o
   6   8   3     5930.24     6130.06    210.37 o
   7   8   3     5796.71     5921.41    353.50 o
   8   8   3    10776.26    11635.97    312.33 o
   9   8   3     8612.04     8471.18    285.96 o
  10   8   3     8634.65     8608.70    356.58 o
  11   8   3     5124.89     4797.38    395.55 o
 -14   9   3      614.91      -68.10    299.04 o
 -13   9   3      117.39        3.20    173.88 o
 -12   9   3       36.70      -73.21    157.52 o
 -11   9   3      446.26      275.35    135.86 o
 -10   9   3     4040.83     3967.38    226.41 o
  -9   9   3     6613.19     6443.35    275.64 o
  -8   9   3     4999.92     4676.98    190.12 o
  -7   9   3     4699.77     4450.58    130.55 o
  -6   9   3     7851.11     7810.82    169.12 o
  -5   9   3    17752.71    17770.63    254.14 o
  -4   9   3     7428.61     7398.18     99.21 o
  -3   9   3     4742.69     4825.17     86.19 o
  -2   9   3       46.73       47.72     20.13 o
  -1   9   3     2548.52     2791.46     94.70 o
   0   9   3     2036.37     2204.39     68.19 o
   1   9   3     8654.51     9049.24    131.51 o
   2   9   3     1438.32     1340.71     75.87 o
   3   9   3    15998.83    15698.72    246.35 o
   4   9   3     9239.23     9480.58    206.94 o
   5   9   3    12422.14    12423.04    259.36 o
   6   9   3     1288.46     1258.22    105.25 o
   7   9   3     1833.18     1738.23    136.71 o
   8   9   3     2635.77     2571.79    161.19 o
   9   9   3      488.21      229.43    118.14 o
  10   9   3        5.56       57.01    103.81 o
  11   9   3      597.36      710.98    197.83 o
 -13  10   3     1603.20     1462.63    401.19 o
 -12  10   3     6170.34     6517.17   1175.43 o
 -11  10   3     6010.44     6090.88    601.78 o
 -10  10   3    12236.74    12272.07    406.63 o
  -9  10   3     2695.37     2720.97    256.41 o
  -8  10   3      980.99      910.91     83.30 o
  -7  10   3      802.07      744.94     64.46 o
  -6  10   3      300.10      245.68     61.34 o
  -5  10   3      231.02      131.73     30.88 o
  -4  10   3     1239.48     1140.46     51.39 o
  -3  10   3     7498.71     7214.08    129.69 o
  -2  10   3     9132.49     9413.62    126.83 o
  -1  10   3    13199.54    12940.04    173.59 o
   0  10   3    24254.00    24096.07    300.78 o
   1  10   3    20005.22    20800.24    250.92 o
   2  10   3     1136.06     1039.44     84.49 o
   3  10   3       77.09       56.05     37.70 o
   4  10   3      257.49      208.83     53.48 o
   5  10   3     1069.49      955.86     88.12 o
   6  10   3      921.35      916.66     85.67 o
   7  10   3     1947.55     1842.05    129.97 o
   8  10   3     5356.53     5606.07    257.50 o
   9  10   3     2828.23     2886.88    216.57 o
  10  10   3     1481.82     1379.46    166.76 o
  11  10   3     2996.08     3143.88    420.42 o
 -13  11   3     1162.05      920.14    208.81 o
 -12  11   3      166.41      447.36    159.99 o
 -11  11   3       45.51      -56.38    108.82 o
 -10  11   3     2377.29     2326.27    206.42 o
  -9  11   3     4861.74     4886.02    257.32 o
  -8  11   3    17091.08    17384.91    338.20 o
  -7  11   3    20876.69    21440.25    316.31 o
  -6  11   3    25190.81    25033.54    338.34 o
  -5  11   3    28458.78    28054.68    384.54 o
  -4  11   3    21012.60    20776.84    260.02 o
  -3  11   3    12646.43    12170.12    177.45 o
  -2  11   3     9915.91     9939.74    136.68 o
  -1  11   3     2902.27     2931.93    122.47 o
   0  11   3     2019.07     2027.78     96.63 o
   1  11   3     7303.43     7829.92    176.04 o
   2  11   3    20501.93    21128.05    406.41 o
   3  11   3    16786.20    17283.53    292.57 o
   4  11   3    15720.00    15861.82    321.01 o
   5  11   3     9650.00    10040.25    216.15 o
   6  11   3    11750.57    11865.50    353.87 o
   7  11   3     4559.28     4925.01    208.11 o
   8  11   3     3317.18     3386.45    266.25 o
   9  11   3       29.84      -49.27    109.15 o
  10  11   3      483.15      239.94    185.30 o
  11  11   3     1106.27     1183.48    321.43 o
 -13  12   3       23.19     -108.22    159.91 o
 -12  12   3       90.55     -121.58    137.51 o
 -11  12   3      555.18      404.07    117.91 o
 -10  12   3     1153.09      974.18    131.94 o
  -9  12   3     1685.02     1641.92    167.83 o
  -8  12   3     1609.01     1903.62    117.55 o
  -7  12   3      577.93      576.33     70.28 o
  -6  12   3        6.22      -30.21     43.28 o
  -5  12   3     2747.60     3038.56    111.14 o
  -4  12   3     5000.91     4704.68     98.85 o
  -3  12   3     2707.52     2747.42     85.64 o
  -2  12   3     3152.50     3181.48     79.91 o
  -1  12   3      339.24      431.63     42.10 o
   0  12   3     3101.25     2994.97    121.13 o
   1  12   3     7118.51     7000.29    142.11 o
   2  12   3     3966.63     3653.76    120.38 o
   3  12   3      918.68      897.51    185.37 o
   4  12   3      606.65      527.45     61.22 o
   5  12   3       13.97      -34.14     52.17 o
   6  12   3     2684.32     2931.16    167.84 o
   7  12   3     1430.82     1424.92    202.55 o
   8  12   3     2716.07     2535.08    245.54 o
   9  12   3       24.15       61.12    150.42 o
  10  12   3      290.96      217.91    174.77 o
  11  12   3      477.30      300.52    358.26 o
 -13  13   3     2042.27     2037.24    320.50 o
 -12  13   3      211.74       -6.96    152.63 o
 -11  13   3      355.78      118.51    125.90 o
 -10  13   3     3422.46     3242.42    186.26 o
  -9  13   3     4884.16     5204.49    373.18 o
  -8  13   3    13016.36    13070.26    348.66 o
  -7  13   3    19057.88    19994.89    331.76 o
  -6  13   3    23111.50    23390.18    487.49 o
  -5  13   3    25164.31    26013.88    386.81 o
  -4  13   3    24498.38    24866.00    288.10 o
  -3  13   3     8952.73     9025.33    145.72 o
  -2  13   3     4044.16     4097.31    103.99 o
  -1  13   3       44.85       66.74     33.20 o
   0  13   3     2469.98     2665.08     91.91 o
   1  13   3     4412.87     4497.36    118.07 o
   2  13   3    11696.29    11845.30    186.87 o
   3  13   3     9323.49     9428.48    229.42 o
   4  13   3    19293.21    19475.70    334.01 o
   5  13   3    11350.37    11201.40    489.64 o
   6  13   3    11090.12    11163.68    455.77 o
   7  13   3     6184.26     5856.54    293.70 o
   8  13   3      841.00      879.02    191.48 o
   9  13   3        8.90       80.25    158.21 o
  10  13   3      101.79      109.32    181.74 o
 -12  14   3      380.07      368.24    175.57 o
 -11  14   3      167.58       62.03    118.96 o
 -10  14   3     1425.00     1501.62    152.25 o
  -9  14   3     1724.87     1584.60    130.09 o
  -8  14   3     3816.67     3899.01    195.92 o
  -7  14   3     1083.74      946.16     95.51 o
  -6  14   3      243.46       10.89     78.06 o
  -5  14   3     1706.14     1674.33     88.52 o
  -4  14   3      588.78      628.55     66.93 o
  -3  14   3      424.59      424.35     44.36 o
  -2  14   3       67.53       81.83     32.09 o
  -1  14   3      923.67     1031.01     72.12 o
   0  14   3     1186.98     1201.58     62.68 o
   1  14   3     1069.39     1000.05     65.97 o
   2  14   3      617.44      617.49     51.54 o
   3  14   3     1056.11     1170.22    134.04 o
   4  14   3      105.73      149.18     77.05 o
   5  14   3        0.78       86.67     81.49 o
   6  14   3      839.15      881.51    131.83 o
   7  14   3       19.80      -25.20    129.77 o
   8  14   3      148.73      -71.27    136.90 o
   9  14   3      151.27      227.41    173.39 o
  10  14   3       11.45      -44.17    173.37 o
 -12  15   3       90.35      104.90    163.19 o
 -11  15   3      649.48      593.41    178.71 o
 -10  15   3     1257.64     1116.30    140.31 o
  -9  15   3     3283.58     3406.50    198.97 o
  -8  15   3     3862.87     4194.96    256.16 o
  -7  15   3    12051.92    12514.16    353.69 o
  -6  15   3    12284.50    12343.86    336.05 o
  -5  15   3    16127.68    16764.99    359.07 o
  -4  15   3     9503.99     9994.89    193.08 o
  -3  15   3    11153.43    11505.19    181.10 o
  -2  15   3     3714.62     3868.07    106.93 o
  -1  15   3      259.39      214.59     40.25 o
   0  15   3     1955.20     1936.70     80.19 o
   1  15   3    11000.70    11049.36    191.86 o
   2  15   3     7600.32     7688.04    150.69 o
   3  15   3     8659.15     8882.58    235.50 o
   4  15   3    12482.17    12831.91    306.33 o
   5  15   3    12173.15    12578.75    366.46 o
   6  15   3     6870.27     6772.67    386.84 o
   7  15   3     6815.87     6533.60    398.06 o
   8  15   3      981.11      911.07    203.10 o
   9  15   3      191.14      246.92    177.68 o
 -11  16   3     2287.90     2186.84    267.35 o
 -10  16   3     2521.38     1856.26    236.79 o
  -9  16   3     1977.20     2084.15    168.99 o
  -8  16   3     2515.06     2296.08    227.61 o
  -7  16   3      834.61      676.14    148.16 o
  -6  16   3      109.67       31.71     92.91 o
  -5  16   3     2011.21     1811.60    136.69 o
  -4  16   3     5035.40     5166.78    190.23 o
  -3  16   3     2171.07     2106.45    114.03 o
  -2  16   3     6566.96     6976.12    146.42 o
  -1  16   3     1579.33     1598.21     76.94 o
   0  16   3     4830.00     5249.65    126.09 o
   1  16   3     1794.30     1835.03    101.64 o
   2  16   3     4820.50     4904.11    173.45 o
   3  16   3     2265.93     2169.29    136.84 o
   4  16   3      503.05      411.28    122.22 o
   5  16   3       24.27       61.97     94.70 o
   6  16   3     2702.83     2258.47    197.72 o
   7  16   3     1101.95      512.26    214.23 o
   8  16   3     2274.98     1880.49    254.99 o
   9  16   3      803.60      837.98    227.66 o
 -11  17   3       27.77       -4.49    167.01 o
 -10  17   3      180.32       29.33    154.00 o
  -9  17   3     1679.48     1757.39    252.67 o
  -8  17   3     3646.70     4004.99    383.60 o
  -7  17   3     5198.56     4960.12    307.33 o
  -6  17   3     4822.82     5421.17    277.79 o
  -5  17   3     4545.54     4586.57    247.11 o
  -4  17   3     1474.82     1641.34    138.69 o
  -3  17   3     3921.64     3821.80    146.69 o
  -2  17   3     3209.31     3215.73    129.48 o
  -1  17   3      590.58      801.30    107.03 o
   0  17   3     1232.68     1237.09    106.68 o
   1  17   3     4531.20     4559.41    157.46 o
   2  17   3     3816.86     4012.86    207.31 o
   3  17   3     3658.83     3658.75    207.64 o
   4  17   3     4358.20     3965.76    235.90 o
   5  17   3     6949.36     7001.60    495.52 o
   6  17   3     3864.35     4171.37    260.47 o
   7  17   3     1395.93     1555.06    190.30 o
   8  17   3      404.31      304.93    146.51 o
   9  17   3       24.53       57.29    151.20 o
 -10  18   3     5606.53     5620.51    380.85 o
  -9  18   3     3142.10     2761.02    269.05 o
  -8  18   3     2522.68     2373.52    239.71 o
  -7  18   3     1631.62     1388.59    170.33 o
  -6  18   3      532.74      276.74    117.94 o
  -5  18   3     4173.64     4073.15    237.63 o
  -4  18   3     4703.93     4536.45    236.96 o
  -3  18   3     5951.99     5516.94    281.63 o
  -2  18   3     8995.69     9481.07    280.31 o
  -1  18   3    21470.20    21472.87    814.79 o
   0  18   3    26497.03    26596.97    429.39 o
   1  18   3    11417.72    11419.51    297.58 o
   2  18   3     3670.83     3727.95    206.88 o
   3  18   3     1504.94     1640.29    154.26 o
   4  18   3      190.13       86.04    116.03 o
   5  18   3      576.10      353.25    119.45 o
   6  18   3     1761.93     1671.35    187.18 o
   7  18   3     6016.96     5938.95    329.79 o
   8  18   3     4057.73     3890.76    294.18 o
 -10  19   3       10.91       -2.33    190.68 o
  -9  19   3       66.20      122.73    152.20 o
  -8  19   3        3.56      -40.51    124.37 o
  -7  19   3       76.81     -100.77    114.15 o
  -6  19   3      421.42      278.33    128.25 o
  -5  19   3       12.94      -98.24    101.81 o
  -4  19   3      121.45       48.14     90.12 o
  -3  19   3       37.05       85.66    100.11 o
  -2  19   3     1326.09     1378.37    150.47 o
  -1  19   3     1749.13     1734.67    163.90 o
   0  19   3      101.08      173.30     99.40 o
   1  19   3      345.83      552.83    107.08 o
   2  19   3       32.29        2.48     87.58 o
   3  19   3       16.35      108.50     96.55 o
   4  19   3       73.06       29.19     99.79 o
   5  19   3      234.30       27.40    112.66 o
   6  19   3       23.67        8.92    122.66 o
   7  19   3      496.05      397.07    152.78 o
   8  19   3      165.50      380.89    254.63 o
  -9  20   3     2807.86     2454.31    338.07 o
  -8  20   3     1666.83     1409.12    260.01 o
  -7  20   3     1223.46     1434.58    186.44 o
  -6  20   3        8.49       69.64    123.93 o
  -5  20   3     1791.69     1812.69    183.88 o
  -4  20   3     2422.77     2690.25    302.57 o
  -3  20   3     7741.76     7678.53    311.97 o
  -2  20   3     8429.57     8463.63    315.20 o
  -1  20   3    16007.97    16498.24    437.70 o
   0  20   3    12102.02    12126.99    368.01 o
   1  20   3     6426.74     6325.90    286.74 o
   2  20   3     2894.23     3085.08    254.27 o
   3  20   3     2132.85     1940.61    175.90 o
   4  20   3      405.87      235.56    120.50 o
   5  20   3       30.87       98.06    122.67 o
   6  20   3     1730.33     2051.72    217.92 o
   7  20   3     4298.05     4228.33    459.27 o
  -8  21   3      799.50      430.78    217.73 o
  -7  21   3      542.94      308.31    164.80 o
  -6  21   3      689.25      619.55    152.86 o
  -5  21   3      643.66      758.40    167.65 o
  -4  21   3      314.23      264.31    127.76 o
  -3  21   3      431.12      221.20    122.24 o
  -2  21   3      332.81      175.51    117.69 o
  -1  21   3      275.71      278.51    118.76 o
   0  21   3        9.29       70.46    130.56 o
   1  21   3      621.37      493.62    137.90 o
   2  21   3      828.14      732.94    129.35 o
   3  21   3     1475.61     1353.79    161.33 o
   4  21   3      499.89      390.22    133.53 o
   5  21   3      556.35      290.73    143.66 o
   6  21   3      771.23      482.94    194.01 o
  -8  22   3      687.96      700.39    273.13 o
  -7  22   3       72.00      171.57    187.41 o
  -6  22   3        4.82     -125.20    134.62 o
  -5  22   3      758.27      782.88    181.39 o
  -4  22   3     2882.76     2567.92    214.48 o
  -3  22   3     1803.59     1921.85    192.85 o
  -2  22   3     6132.26     6431.45    351.07 o
  -1  22   3     5985.80     6139.19    327.35 o
   0  22   3     4742.07     5402.62    288.01 o
   1  22   3     4368.51     3934.24    409.80 o
   2  22   3     2863.21     2765.45    230.96 o
   3  22   3      470.67      454.27    133.66 o
   4  22   3       29.09       57.03    126.07 o
   5  22   3      384.55      316.10    172.41 o
  -7  23   3     1237.20     1258.57    253.83 o
  -6  23   3     1501.74     1178.50    220.43 o
  -5  23   3     2912.64     2016.50    239.20 o
  -4  23   3     2305.20     2111.64    209.41 o
  -3  23   3     2410.84     2333.04    218.30 o
  -2  23   3       21.13      -42.27    124.20 o
  -1  23   3       61.78      243.60    134.61 o
   0  23   3      476.65      539.33    146.21 o
   1  23   3     1280.81     1637.27    206.95 o
   2  23   3     1149.88      814.69    169.91 o
   3  23   3     3406.17     2680.33    244.36 o
   4  23   3     2151.28     2066.56    249.64 o
  -5  24   3        7.71      -48.08    156.75 o
  -4  24   3      782.57      871.59    176.63 o
  -3  24   3      795.40      623.54    161.90 o
  -2  24   3     6101.83     6227.91    330.56 o
  -1  24   3     2496.56     2464.50    343.49 o
   0  24   3     2140.83     2245.18    218.41 o
   1  24   3     1799.19     1918.35    236.30 o
   2  24   3      891.35      687.88    185.68 o
   3  24   3       96.77      214.13    306.84 o
  -3  25   3      687.18      545.54    185.45 o
  -2  25   3      412.74      455.52    176.07 o
  -1  25   3      165.46      118.80    147.19 o
   0  25   3       27.96       19.18    151.96 o
   1  25   3      668.16      619.00    193.33 o
 -15   0   4     6270.06     5699.52    686.90 o
 -14   0   4    12143.07    12350.92    839.38 o
 -13   0   4     6882.48     7396.05    689.86 o
 -12   0   4     3463.86     3116.23    450.04 o
 -11   0   4     1316.71     1105.85    285.72 o
 -10   0   4     1308.86     1327.97    190.48 o
  -9   0   4     6169.61     5809.28    303.93 o
  -8   0   4    11245.47    10615.76    633.61 o
  -7   0   4    38780.53    39683.50    947.31 o
  -6   0   4    49488.97    48501.22   1253.58 o
  -5   0   4    65470.83    67333.97    985.17 o
  -4   0   4   112909.99   114080.98   1219.60 o
  -3   0   4    18058.70    15981.89    292.19 o
  -2   0   4    29460.40    25576.96    319.57 o
  -1   0   4     8459.39     7625.75    121.88 o
   0   0   4     1092.54     1475.50     56.31 o
   1   0   4    14101.40    13460.68    227.27 o
   2   0   4     1890.40     1689.14    105.77 o
   3   0   4    28239.39    30951.47    720.05 o
   4   0   4     7366.27     6744.39    503.33 o
   5   0   4    51710.85    54546.80   1250.34 o
   6   0   4    28097.73    27901.65    775.18 o
   7   0   4    24904.87    25405.68    760.00 o
   8   0   4    14329.78    15231.59    575.79 o
   9   0   4    10251.12     9877.02    649.89 o
  10   0   4      884.82      889.65    213.48 o
  11   0   4      306.45       -4.40    173.12 o
  12   0   4     1348.69     1443.80    300.89 o
 -15   1   4        0.66      -45.43    191.58 o
 -14   1   4       19.23       62.25    210.22 o
 -13   1   4     2600.43     2187.04    287.28 o
 -12   1   4      421.48      400.98    208.00 o
 -11   1   4     4052.64     4044.61    330.66 o
 -10   1   4     2200.18     2421.80    200.10 o
  -9   1   4     2711.58     2312.93    156.03 o
  -8   1   4      663.81      404.88    146.80 o
  -7   1   4     4463.99     4031.13    122.19 o
  -6   1   4     2064.39     2263.97     88.51 o
  -5   1   4      984.51     1082.73     58.40 o
  -4   1   4     4057.86     4416.75     72.46 o
  -3   1   4    18136.71    19261.89    169.97 o
  -2   1   4    32724.47    34097.57    282.67 o
  -1   1   4     1956.19     2098.07     40.86 o
   0   1   4     1437.10     1402.41     38.54 o
   1   1   4      917.94      682.53     37.45 o
   2   1   4      764.42      967.78     50.50 o
   3   1   4      304.55      295.12     45.62 o
   4   1   4      968.40      922.43     80.25 o
   5   1   4      812.21      797.32    142.52 o
   6   1   4       10.32       67.08     62.73 o
   7   1   4      424.74      510.28     98.74 o
   8   1   4     2140.89     2104.03    178.68 o
   9   1   4      630.86      614.25    153.88 o
  10   1   4      436.41      580.50    137.63 o
  11   1   4      625.09      342.81    137.07 o
  12   1   4      229.34      190.71    145.33 o
 -15   2   4     4373.13     4883.50    452.48 o
 -14   2   4     4283.25     4173.28    403.00 o
 -13   2   4     8240.95     7974.57    510.31 o
 -12   2   4     1943.43     1841.03    403.41 o
 -11   2   4      934.47      956.25    152.37 o
 -10   2   4      478.38      346.52     80.76 o
  -9   2   4     2133.97     2212.68    137.35 o
  -8   2   4    14686.86    14814.42    359.01 o
  -7   2   4    51119.22    51188.71    578.18 o
  -6   2   4    40471.26    38777.31    476.32 o
  -5   2   4    46858.38    43579.98    474.72 o
  -4   2   4    38473.80    37382.55    370.30 o
  -3   2   4    61406.89    60182.91    484.71 o
  -2   2   4    24109.78    23695.13    223.51 o
  -1   2   4    15302.27    14055.44    146.82 o
   0   2   4     5818.04     5187.67     74.48 o
   1   2   4      568.19      588.26     46.25 o
   2   2   4     9925.45     9602.63    191.01 o
   3   2   4    23894.17    23839.68    357.09 o
   4   2   4    33678.30    32930.06    516.63 o
   5   2   4    41342.88    42588.87    724.50 o
   6   2   4    30669.49    30803.76    589.15 o
   7   2   4    15476.52    15672.23    394.91 o
   8   2   4     8713.58     8957.49    305.41 o
   9   2   4     3099.03     3133.33    232.78 o
  10   2   4      163.34      190.82    116.08 o
  11   2   4        7.40      146.05    127.74 o
  12   2   4      784.30      819.66    201.38 o
 -15   3   4      253.94      225.02    215.64 o
 -14   3   4      590.79      418.34    391.56 o
 -13   3   4     8422.92     7882.65    538.86 o
 -12   3   4     1712.36     1269.46    179.92 o
 -11   3   4    12425.72    12398.66    539.75 o
 -10   3   4    10891.48    10466.98    322.34 o
  -9   3   4    11066.27    11152.55    385.27 o
  -8   3   4    15609.93    15308.59    308.45 o
  -7   3   4    14405.06    13853.46    231.27 o
  -6   3   4    18536.02    19464.74    301.49 o
  -5   3   4      165.15      158.56     26.84 o
  -4   3   4       16.52       53.63     20.15 o
  -3   3   4    29878.06    30513.92    290.32 o
  -2   3   4      851.19      885.13     37.27 o
  -1   3   4     5128.17     5098.19     68.26 o
   0   3   4     7292.89     7138.41     98.75 o
   1   3   4    23577.75    22330.75    235.05 o
   2   3   4    34982.91    35684.05    399.62 o
   3   3   4    22963.86    23293.90    495.18 o
   4   3   4    23754.32    24931.21    418.81 o
   5   3   4     4675.22     5388.65    196.89 o
   6   3   4     1066.79     1183.19    117.82 o
   7   3   4     3587.01     3771.03    209.86 o
   8   3   4     4688.83     4939.70    252.34 o
   9   3   4     3434.07     3435.91    208.63 o
  10   3   4     4752.70     4450.22    268.98 o
  11   3   4     3424.71     3405.43    300.43 o
  12   3   4     2452.33     3267.60    318.67 o
 -15   4   4     1327.68      650.64    245.98 o
 -14   4   4     1607.69     1410.97    524.06 o
 -13   4   4     1820.87     2022.35    564.03 o
 -12   4   4      187.48      232.96    124.52 o
 -11   4   4      359.32      291.75    136.08 o
 -10   4   4       58.55       73.49     68.79 o
  -9   4   4       61.97       76.48     59.47 o
  -8   4   4     4482.33     4572.32    194.38 o
  -7   4   4     7775.41     7888.77    187.46 o
  -6   4   4     9259.67     9526.67    153.41 o
  -5   4   4    13466.54    12726.59    182.08 o
  -4   4   4      399.54      390.84     29.11 o
  -3   4   4    36196.35    37110.76    354.79 o
  -2   4   4     1564.63     1516.60     42.56 o
  -1   4   4     3879.78     3334.80     60.67 o
   0   4   4      110.00       90.19     20.63 o
   1   4   4     2760.09     2632.02     62.38 o
   2   4   4     6568.98     6582.95    117.32 o
   3   4   4     5308.93     5044.85    142.92 o
   4   4   4    10896.50    11298.01    246.14 o
   5   4   4     7654.02     7938.14    247.22 o
   6   4   4     4379.22     4595.00    216.56 o
   7   4   4     6366.66     6061.13    247.64 o
   8   4   4     3094.35     3458.17    218.38 o
   9   4   4     1677.98     1550.12    150.06 o
  10   4   4      299.30       86.14    121.80 o
  11   4   4        2.53       89.11    135.84 o
 -14   5   4     2063.93     2108.21    312.56 o
 -13   5   4     3367.46     3789.30    515.92 o
 -12   5   4     9850.86     9847.08    386.34 o
 -11   5   4    16143.38    16384.60    642.31 o
 -10   5   4    25264.13    25173.26    536.72 o
  -9   5   4    18234.27    18733.15    421.63 o
  -8   5   4    21578.42    20887.01    378.92 o
  -7   5   4     7187.23     7044.42    138.80 o
  -6   5   4    12345.97    12834.68    179.98 o
  -5   5   4     1000.61     1220.43     63.59 o
  -4   5   4       26.62       62.96     19.21 o
  -3   5   4    12866.25    12268.14    146.30 o
  -2   5   4    23587.41    23236.36    252.72 o
  -1   5   4    40105.91    39309.57    416.20 o
   0   5   4    44714.64    44283.46    398.71 o
   1   5   4    46552.24    45715.33    490.82 o
   2   5   4    33986.71    33419.41    382.44 o
   3   5   4    15475.07    16020.07    271.55 o
   4   5   4     4685.70     4750.52    256.84 o
   5   5   4     2694.26     2896.83    162.35 o
   6   5   4      145.19       48.98     63.04 o
   7   5   4     5275.19     5308.11    248.64 o
   8   5   4     7631.99     7657.50    258.12 o
   9   5   4     7463.54     7826.23    298.12 o
  10   5   4     8190.36     8339.75    523.08 o
  11   5   4     4421.79     4390.58    337.21 o
 -14   6   4     1048.05      473.85    344.19 o
 -13   6   4      117.60      188.94    166.08 o
 -12   6   4       79.79      -82.45    107.61 o
 -11   6   4        3.40      -82.13     82.13 o
 -10   6   4      331.70      204.46     88.38 o
  -9   6   4     1431.20     1380.60    109.39 o
  -8   6   4       12.92      -40.82     40.82 o
  -7   6   4      912.84      862.08     58.71 o
  -6   6   4      124.51       63.99     28.58 o
  -5   6   4     3255.20     3430.75     84.78 o
  -4   6   4    19060.87    20607.02    201.66 o
  -3   6   4    11409.70    12329.62    152.46 o
  -2   6   4      990.61     1005.35     40.93 o
  -1   6   4     3224.34     3730.41     88.20 o
   0   6   4     5222.16     5885.75     98.68 o
   1   6   4     3626.84     3999.80    109.32 o
   2   6   4     2806.68     3076.19     93.06 o
   3   6   4      257.10      243.44     46.51 o
   4   6   4       29.02       27.75     43.90 o
   5   6   4      256.71      324.64     95.51 o
   6   6   4      419.18      256.12     77.74 o
   7   6   4     1176.59      885.58    160.68 o
   8   6   4      132.77      101.57     78.07 o
   9   6   4        6.92      -80.45     82.33 o
  10   6   4      148.66       14.16    125.06 o
  11   6   4        8.12       -9.21    144.86 o
 -14   7   4     1632.30     1826.26    300.43 o
 -13   7   4     2072.92     2619.32    323.42 o
 -12   7   4     6590.60     6609.78    660.84 o
 -11   7   4    12349.61    12032.49    363.08 o
 -10   7   4    12591.83    12918.65    465.39 o
  -9   7   4    27420.07    28234.73    489.27 o
  -8   7   4    16197.17    17053.03    405.89 o
  -7   7   4    19656.26    19825.88    295.28 o
  -6   7   4     8996.35     9342.90    160.56 o
  -5   7   4       71.79       25.08     25.54 o
  -4   7   4     6076.50     6732.76    101.55 o
  -3   7   4    21004.42    21138.99    212.94 o
  -2   7   4    56666.19    57982.61    541.24 o
  -1   7   4    34982.27    33596.17    351.63 o
   0   7   4    20084.07    18477.23    236.52 o
   1   7   4    37677.17    38028.91    395.38 o
   2   7   4    49646.74    51025.08    597.48 o
   3   7   4    13190.66    14123.63    253.00 o
   4   7   4     5312.45     5094.33    153.76 o
   5   7   4     1791.82     1916.01    115.66 o
   6   7   4        6.29        8.45     63.41 o
   7   7   4      257.27      222.97     83.71 o
   8   7   4     6323.95     6473.17    258.73 o
   9   7   4     8413.59     8742.08    399.74 o
  10   7   4     8363.10     8616.92    550.37 o
  11   7   4     8869.98     9131.81    456.52 o
 -14   8   4     1066.71      891.80    450.78 o
 -13   8   4     1272.58     1023.05    238.11 o
 -12   8   4      872.90      687.52    200.59 o
 -11   8   4        1.86      -14.10     88.85 o
 -10   8   4     1569.91     1418.32    142.66 o
  -9   8   4     1960.40     1864.52    159.52 o
  -8   8   4     1231.21     1198.44     82.18 o
  -7   8   4      402.22      418.61     53.25 o
  -6   8   4     1073.79      976.22     72.48 o
  -5   8   4     1761.04     1781.60     93.31 o
  -4   8   4     1130.42     1204.20     44.06 o
  -3   8   4    10009.46    10299.94    131.76 o
  -2   8   4     1501.05     1548.11     74.03 o
  -1   8   4     3090.21     3064.86     92.71 o
   0   8   4     1615.51     1889.74     56.79 o
   1   8   4     5926.18     5859.80    101.10 o
   2   8   4      371.51      296.40     67.75 o
   3   8   4     2664.22     2865.61    114.93 o
   4   8   4     2059.55     2168.85    114.53 o
   5   8   4      600.63      701.38     79.29 o
   6   8   4      894.80      803.84     97.45 o
   7   8   4      792.17      724.48    104.68 o
   8   8   4     2442.63     2393.61    160.91 o
   9   8   4      682.81      422.60    176.28 o
  10   8   4      198.87      266.66    138.72 o
  11   8   4       37.75      376.76    165.61 o
 -14   9   4      562.11      934.20    267.21 o
 -13   9   4     2194.79     2001.16    295.49 o
 -12   9   4     3568.53     3161.61    338.27 o
 -11   9   4     9694.02     9925.17    393.39 o
 -10   9   4    10537.93    11216.00    378.19 o
  -9   9   4    14279.27    14817.48    388.24 o
  -8   9   4     9089.23     9653.00    328.81 o
  -7   9   4     8693.20     8482.58    179.85 o
  -6   9   4     1503.34     1412.77     80.80 o
  -5   9   4        1.72        2.35     24.10 o
  -4   9   4     1652.15     1403.64     53.20 o
  -3   9   4    17522.21    17389.72    189.08 o
  -2   9   4    33187.11    33659.17    381.15 o
  -1   9   4    58195.42    57557.92    672.47 o
   0   9   4    43031.00    43747.00    592.96 o
   1   9   4    52111.69    52734.30    557.41 o
   2   9   4    38625.24    38094.97    519.77 o
   3   9   4    13373.96    13008.68    252.53 o
   4   9   4     4024.18     3857.42    146.33 o
   5   9   4       28.75        6.38     53.28 o
   6   9   4      120.44      188.77     72.65 o
   7   9   4     2784.70     2904.36    174.09 o
   8   9   4     5088.34     5447.13    256.35 o
   9   9   4     5803.39     6211.49    291.55 o
  10   9   4     5240.47     5420.08    319.92 o
  11   9   4     6870.29     6822.21    595.76 o
 -14  10   4     2571.55     2152.44    331.91 o
 -13  10   4      981.25     1365.93    207.15 o
 -12  10   4      718.82      735.01    171.35 o
 -11  10   4      718.49      652.04    131.22 o
 -10  10   4        4.03      -21.56     83.36 o
  -9  10   4       84.00       32.70     64.71 o
  -8  10   4     7680.65     8191.69    177.33 o
  -7  10   4    13222.64    13414.13    238.59 o
  -6  10   4    26321.05    26905.40    410.11 o
  -5  10   4    26511.03    26450.44    315.50 o
  -4  10   4    26096.43    26386.60    284.01 o
  -3  10   4    10444.13    10391.86    139.62 o
  -2  10   4     4440.25     4537.35    118.08 o
  -1  10   4      524.32      539.26     38.03 o
   0  10   4      354.74      302.69     44.70 o
   1  10   4       67.90      112.97     45.35 o
   2  10   4     7850.55     8090.93    194.12 o
   3  10   4    16191.16    16287.78    285.90 o
   4  10   4    29972.65    31007.10    470.77 o
   5  10   4    18472.25    18303.22    340.95 o
   6  10   4    11310.52    12007.80    367.17 o
   7  10   4     9501.63     9439.76    292.58 o
   8  10   4     5908.98     5760.05    301.54 o
   9  10   4     1216.65     1398.60    172.58 o
  10  10   4      173.53      -12.58    172.55 o
  11  10   4        5.24      -58.43    170.63 o
 -13  11   4      409.24      415.87    176.41 o
 -12  11   4      738.19      454.53    133.04 o
 -11  11   4     1028.48     1124.78    139.44 o
 -10  11   4     3669.75     4036.96    219.33 o
  -9  11   4     1460.55     1244.36    147.51 o
  -8  11   4     3265.08     3084.34    147.96 o
  -7  11   4      740.84      545.10     64.12 o
  -6  11   4       69.70       60.72     46.02 o
  -5  11   4       22.49      -22.04     33.12 o
  -4  11   4      136.81      198.48     37.58 o
  -3  11   4     3746.32     3741.35     84.70 o
  -2  11   4     9660.03     9595.84    144.53 o
  -1  11   4    10476.91     9702.18    158.13 o
   0  11   4    15208.77    15658.91    236.73 o
   1  11   4     6338.00     6519.25    170.41 o
   2  11   4     2491.93     2373.07    106.02 o
   3  11   4     1035.60      843.56     87.19 o
   4  11   4      398.53      380.87     66.70 o
   5  11   4      723.77      707.15    104.32 o
   6  11   4      260.12      105.91     68.02 o
   7  11   4      149.80      110.84     83.88 o
   8  11   4      537.38      458.69    156.94 o
   9  11   4     1075.98      889.08    140.36 o
  10  11   4     2347.00     2872.94    401.08 o
 -13  12   4     2728.04     2802.34    352.78 o
 -12  12   4     1363.93     1145.16    203.73 o
 -11  12   4      729.40      754.38    130.31 o
 -10  12   4        0.09       39.25     85.98 o
  -9  12   4     1117.32      882.51    116.44 o
  -8  12   4     6010.75     5782.93    226.22 o
  -7  12   4     8774.80     9017.94    219.49 o
  -6  12   4    13706.16    13752.24    353.61 o
  -5  12   4    26366.59    26772.38    354.94 o
  -4  12   4    25374.99    26090.42    283.44 o
  -3  12   4    16190.46    16071.78    206.40 o
  -2  12   4    12414.51    12195.91    175.06 o
  -1  12   4     1719.90     1706.15     77.01 o
   0  12   4       52.29       57.91     32.33 o
   1  12   4     1663.06     1618.14     98.35 o
   2  12   4    12344.69    12863.46    254.07 o
   3  12   4     8378.40     7798.00    400.22 o
   4  12   4    14602.52    14952.99    358.83 o
   5  12   4    19701.66    20880.20    429.24 o
   6  12   4    10217.78     9930.55    330.56 o
   7  12   4    12992.70    13423.94    358.31 o
   8  12   4     4360.04     4814.43    299.57 o
   9  12   4     2796.18     2709.85    294.75 o
  10  12   4      401.16      119.69    198.42 o
 -13  13   4        1.56      -29.68    169.10 o
 -12  13   4       30.56      159.45    153.54 o
 -11  13   4      366.91      631.95    169.92 o
 -10  13   4        1.05       26.11     81.28 o
  -9  13   4        0.57       24.48     76.49 o
  -8  13   4      117.52       46.47     71.22 o
  -7  13   4        6.88      -60.56     65.00 o
  -6  13   4       11.99      -39.65     39.65 o
  -5  13   4      784.34      738.37     63.39 o
  -4  13   4       14.85      -12.14     34.77 o
  -3  13   4       18.95       27.74     31.10 o
  -2  13   4        8.05       39.67     45.43 o
  -1  13   4      406.17      510.02     58.96 o
   0  13   4      110.38      102.96     38.32 o
   1  13   4       99.56       81.70     42.10 o
   2  13   4       51.90       54.62     41.34 o
   3  13   4      156.76       73.68     54.12 o
   4  13   4       16.93      106.36     87.00 o
   5  13   4      574.14      515.49    102.67 o
   6  13   4        1.85       48.02     86.80 o
   7  13   4      225.28      197.03    110.39 o
   8  13   4       19.30       81.16    150.33 o
   9  13   4      367.83       -1.59    164.62 o
  10  13   4       71.60     -178.08    178.08 o
 -12  14   4     1572.17     1139.04    210.42 o
 -11  14   4      239.35      468.08    133.45 o
 -10  14   4      100.16        3.00    106.19 o
  -9  14   4      812.09      659.17    111.49 o
  -8  14   4     4590.56     4814.41    214.36 o
  -7  14   4     9246.72     9316.08    337.53 o
  -6  14   4    11490.43    11619.05    259.45 o
  -5  14   4    30147.32    31043.47    435.06 o
  -4  14   4    33853.21    34541.30    432.84 o
  -3  14   4    27988.46    28857.21    344.72 o
  -2  14   4    12097.53    11833.63    196.34 o
  -1  14   4     3846.61     4001.55    114.05 o
   0  14   4       97.00       43.71     38.75 o
   1  14   4     5554.00     5475.24    187.25 o
   2  14   4     5900.41     5925.42    184.13 o
   3  14   4    10548.49    10884.63    549.79 o
   4  14   4     7938.54     8640.49    288.97 o
   5  14   4    12690.29    13018.64    372.46 o
   6  14   4    12749.08    14016.43    408.98 o
   7  14   4    11601.92    12880.85    881.39 o
   8  14   4     5280.00     5560.66    610.21 o
   9  14   4     2881.46     2738.31    305.45 o
 -12  15   4      478.79      209.85    170.66 o
 -11  15   4     1099.70      933.01    183.33 o
 -10  15   4     1693.15     1428.61    175.00 o
  -9  15   4     1652.75     1594.42    161.16 o
  -8  15   4     1128.26     1113.23    115.88 o
  -7  15   4      327.85      471.28     82.73 o
  -6  15   4     1427.85     1491.59    127.61 o
  -5  15   4      140.21       59.83     66.41 o
  -4  15   4      607.35      594.35     60.91 o
  -3  15   4     1224.85     1347.20     72.49 o
  -2  15   4     2013.53     1727.87     84.06 o
  -1  15   4     2569.81     2549.19     98.64 o
   0  15   4     8757.55     8988.99    187.85 o
   1  15   4     1384.06     1475.36     85.41 o
   2  15   4     2251.18     2400.48    131.76 o
   3  15   4      903.08      809.19    120.74 o
   4  15   4      651.25      772.68    181.62 o
   5  15   4      107.58      198.74     95.99 o
   6  15   4       13.86      112.42    131.16 o
   7  15   4      265.61      130.49    156.89 o
   8  15   4       42.26       68.35    163.86 o
   9  15   4      155.16      217.92    195.73 o
 -12  16   4     1164.81     1236.40    235.04 o
 -11  16   4      347.43      369.80    175.11 o
 -10  16   4        0.24       39.57    114.43 o
  -9  16   4      908.34      737.67    144.87 o
  -8  16   4     2187.62     2077.79    212.52 o
  -7  16   4     7951.61     7484.43    258.55 o
  -6  16   4    11321.84    11304.11    296.62 o
  -5  16   4    12825.30    13662.38    292.92 o
  -4  16   4    10602.54    10818.90    224.59 o
  -3  16   4     9897.28    10208.97    240.16 o
  -2  16   4     5123.73     5087.36    134.56 o
  -1  16   4     8418.92     8398.73    227.79 o
   0  16   4      296.56      276.98     50.08 o
   1  16   4      491.45      481.22     68.94 o
   2  16   4      736.21      670.74    100.72 o
   3  16   4     2552.69     2624.20    150.42 o
   4  16   4     5788.99     6235.92    262.10 o
   5  16   4    13160.74    12922.13    987.08 o
   6  16   4     9133.22     8834.60    436.90 o
   7  16   4     8366.31     8116.68   1078.47 o
   8  16   4     2884.93     2267.39    463.17 o
   9  16   4     2038.40     1437.03    333.85 o
 -11  17   4     5270.13     5149.21   1092.53 o
 -10  17   4     5709.07     5675.02    423.10 o
  -9  17   4     7142.02     7714.41    665.74 o
  -8  17   4     4487.37     4300.57    270.09 o
  -7  17   4     3408.68     3463.71    266.57 o
  -6  17   4      225.86      116.16    101.11 o
  -5  17   4       50.10       99.55     71.93 o
  -4  17   4      324.00      145.59     64.25 o
  -3  17   4     1321.13     1454.27    148.49 o
  -2  17   4     9168.26     9252.89    209.07 o
  -1  17   4    17764.29    17999.46    380.34 o
   0  17   4    28378.61    28576.32    488.69 o
   1  17   4    16085.42    16822.58    404.51 o
   2  17   4    11067.36    11171.24    318.55 o
   3  17   4     6756.32     6928.32    269.62 o
   4  17   4     1610.91     1661.07    208.12 o
   5  17   4      398.46      385.56    126.21 o
   6  17   4      226.86      214.50    123.76 o
   7  17   4      559.49      486.08    184.23 o
   8  17   4      836.38      902.23    233.31 o
 -11  18   4      471.05      548.93    246.49 o
 -10  18   4      210.93      161.55    192.07 o
  -9  18   4        5.86      -85.07    128.37 o
  -8  18   4      281.60      229.64    130.48 o
  -7  18   4     2307.06     2174.99    195.51 o
  -6  18   4     3883.87     3871.94    237.71 o
  -5  18   4     3149.52     3350.21    193.24 o
  -4  18   4      947.37     1117.71    161.11 o
  -3  18   4     1880.98     2137.49    169.34 o
  -2  18   4      378.65      355.71     86.90 o
  -1  18   4     1236.28     1267.83    111.65 o
   0  18   4        8.90       30.93     73.44 o
   1  18   4       12.35      -69.03     73.95 o
   2  18   4      107.47       50.23     84.87 o
   3  18   4       85.60       -9.70    104.72 o
   4  18   4     1280.10     1173.75    153.30 o
   5  18   4     2318.18     2497.83    230.65 o
   6  18   4      809.48      683.20    165.81 o
   7  18   4      283.77      260.47    146.42 o
   8  18   4      480.04      530.41    205.15 o
 -10  19   4     6482.71     5734.17    512.09 o
  -9  19   4     5853.98     5627.20    379.41 o
  -8  19   4     6842.31     6622.12    478.66 o
  -7  19   4     3819.04     3455.95    245.83 o
  -6  19   4      478.17      510.58    133.33 o
  -5  19   4       18.08      -86.71     86.71 o
  -4  19   4      675.19      293.21    152.14 o
  -3  19   4     2022.00     2087.35    174.15 o
  -2  19   4     3265.84     3523.56    213.10 o
  -1  19   4    19191.00    20357.83    557.70 o
   0  19   4    11662.71    11651.65    279.52 o
   1  19   4     9988.14    10226.71    544.23 o
   2  19   4     6739.27     6962.86    272.03 o
   3  19   4     5733.67     5878.17    309.19 o
   4  19   4     3095.43     2787.29    211.70 o
   5  19   4      593.53      356.85    130.08 o
   6  19   4       13.19      -78.10    118.15 o
   7  19   4      741.70      210.90    179.88 o
  -9  20   4      135.10      -50.34    169.23 o
  -8  20   4       14.31     -131.33    131.33 o
  -7  20   4      262.63        0.32    148.92 o
  -6  20   4      398.98      302.86    124.89 o
  -5  20   4      376.44       94.29    111.79 o
  -4  20   4       81.87      -49.21     98.51 o
  -3  20   4       87.63      160.81    105.18 o
  -2  20   4        1.18       68.29    100.57 o
  -1  20   4       23.94      135.71    105.56 o
   0  20   4       85.68      126.16     83.69 o
   1  20   4       56.01      252.48     99.63 o
   2  20   4      579.60      319.25    107.93 o
   3  20   4       18.53       82.15    106.72 o
   4  20   4      205.86      116.01    115.79 o
   5  20   4       15.75       45.70    127.23 o
   6  20   4      183.78      290.32    177.80 o
  -9  21   4     4482.07     4940.87    963.94 o
  -8  21   4     5612.24     5011.50    349.20 o
  -7  21   4     3817.07     4185.76    386.46 o
  -6  21   4     1140.24      985.46    262.86 o
  -5  21   4      513.33      436.61    175.00 o
  -4  21   4     1846.84     1453.48    168.01 o
  -3  21   4     2425.56     2535.30    201.74 o
  -2  21   4     4232.09     4029.47    337.61 o
  -1  21   4     7897.20     8139.63    362.73 o
   0  21   4     7103.70     7691.58    423.04 o
   1  21   4     8580.38     8675.45    291.39 o
   2  21   4     6762.47     7637.93    348.03 o
   3  21   4     5056.53     5263.25    280.50 o
   4  21   4     2761.00     2261.51    206.46 o
   5  21   4       44.58     -145.80    145.80 o
   6  21   4      465.01      234.29    213.46 o
  -8  22   4      665.99      257.39    269.33 o
  -7  22   4      551.03      367.60    179.44 o
  -6  22   4     2069.25     2465.41    253.12 o
  -5  22   4     1880.79     1735.59    191.45 o
  -4  22   4     1244.79     1106.24    167.16 o
  -3  22   4     1975.09     1894.87    190.13 o
  -2  22   4      212.85       92.47    115.93 o
  -1  22   4     1040.90      794.38    172.05 o
   0  22   4        8.09       44.36    169.57 o
   1  22   4       36.35       -1.04    117.44 o
   2  22   4      424.32      531.83    133.13 o
   3  22   4     1131.00      914.74    161.05 o
   4  22   4     1419.69     1216.88    214.23 o
   5  22   4     1853.68     1696.66    246.77 o
  -7  23   4      589.36      427.38    213.27 o
  -6  23   4      458.09      416.48    173.13 o
  -5  23   4       83.78      134.22    152.22 o
  -4  23   4      161.20      138.51    134.31 o
  -3  23   4      341.88      400.88    141.18 o
  -2  23   4     3289.82     2984.63    230.84 o
  -1  23   4     1747.22     1846.26    195.23 o
   0  23   4     3906.25     3964.87    516.51 o
   1  23   4     4165.03     4260.01    305.21 o
   2  23   4     2509.37     2885.19    243.30 o
   3  23   4     1413.06     1383.65    380.21 o
   4  23   4      595.94      475.03    185.26 o
  -5  24   4     4153.78     3850.55    447.32 o
  -4  24   4     3578.86     3399.52    286.05 o
  -3  24   4     2682.32     2790.91    236.67 o
  -2  24   4     2681.50     2539.84    224.67 o
  -1  24   4     1803.48     1579.97    190.59 o
   0  24   4      280.01      335.48    155.75 o
   1  24   4      132.46     -119.54    178.22 o
   2  24   4      505.92      277.05    204.49 o
  -3  25   4     1795.54     2015.54    240.73 o
  -2  25   4     1261.67      865.00    279.74 o
  -1  25   4     1073.12     1148.33    184.49 o
   0  25   4      463.10      456.94    239.60 o
 -15   1   5     3876.48     4079.56    423.39 o
 -14   1   5     8593.74     8630.06    612.88 o
 -13   1   5    10343.17    10285.17   1470.03 o
 -12   1   5    15671.84    15242.02    766.84 o
 -11   1   5     5663.21     5598.81    383.34 o
 -10   1   5     2714.47     2575.17    200.59 o
  -9   1   5     1105.32     1092.17    100.10 o
  -8   1   5    16601.86    17603.29    380.44 o
  -7   1   5    11607.88    11216.58    237.16 o
  -6   1   5    22718.02    22982.55    311.20 o
  -5   1   5    25051.70    24098.40    300.12 o
  -4   1   5    70816.38    70620.89    595.52 o
  -3   1   5    52675.64    52962.41    418.15 o
  -2   1   5    41210.45    40932.86    351.78 o
  -1   1   5    34789.89    33278.24    296.91 o
   0   1   5    16083.52    15418.28    169.65 o
   1   1   5     5536.80     5865.27     98.15 o
   2   1   5    10145.58    10957.17    204.50 o
   3   1   5     8901.21     8489.76    290.13 o
   4   1   5    11544.21    11041.75    377.35 o
   5   1   5    16464.20    16842.11    381.18 o
   6   1   5    18351.79    19253.42    581.84 o
   7   1   5    21961.56    22444.26    504.38 o
   8   1   5    14583.32    14575.43    407.94 o
   9   1   5     9382.37    10022.57    351.99 o
  10   1   5     1927.27     1952.46    199.71 o
  11   1   5     1617.99     1486.16    195.25 o
 -15   2   5      278.17        2.59    188.84 o
 -14   2   5       16.04      113.99    165.46 o
 -13   2   5      346.37      502.23    181.24 o
 -12   2   5      690.78      462.65    170.10 o
 -11   2   5     7740.94     7355.59    386.16 o
 -10   2   5    10242.07     9492.03    336.76 o
  -9   2   5    16344.51    16422.69    493.58 o
  -8   2   5    15854.99    16388.04    362.58 o
  -7   2   5     3382.23     3097.49    147.40 o
  -6   2   5     5159.92     5452.37    151.34 o
  -5   2   5      421.94      315.14     28.49 o
  -4   2   5      466.99      671.55     40.65 o
  -3   2   5      897.87      885.77     33.37 o
  -2   2   5      858.73     1350.47     48.78 o
  -1   2   5      146.58       88.79     16.46 o
   0   2   5     9800.49     8905.27    125.99 o
   1   2   5    28586.11    28704.59    299.21 o
   2   2   5    24358.62    24867.47    336.13 o
   3   2   5    13645.07    13561.03    269.07 o
   4   2   5     5004.77     5783.04    251.92 o
   5   2   5     1561.42     1825.85    136.00 o
   6   2   5     1361.88     1405.56    132.29 o
   7   2   5       19.73       56.22     76.60 o
   8   2   5      120.89      109.59     88.63 o
   9   2   5      564.56      482.24    127.35 o
  10   2   5      885.83      676.78    150.90 o
  11   2   5     2719.72     2988.82    358.76 o
 -15   3   5     1572.15     1531.60    282.55 o
 -14   3   5     2687.13     2272.36    311.36 o
 -13   3   5     4211.74     4048.94    368.47 o
 -12   3   5     4296.55     4558.42    461.14 o
 -11   3   5     1432.04     1637.39    181.67 o
 -10   3   5     1364.84     1337.99    197.43 o
  -9   3   5      112.34      116.44     81.01 o
  -8   3   5      815.90      857.38     93.14 o
  -7   3   5     3424.90     3801.33    138.51 o
  -6   3   5     6511.74     6393.45    134.37 o
  -5   3   5     9134.15     8683.32    118.93 o
  -4   3   5    37423.51    34866.53    320.42 o
  -3   3   5    19416.96    18419.51    182.14 o
  -2   3   5     8792.16     7731.41     90.93 o
  -1   3   5     3060.84     3073.66     58.87 o
   0   3   5     2083.79     2007.54     49.84 o
   1   3   5      226.27      138.11     23.46 o
   2   3   5     1887.44     2053.27     83.57 o
   3   3   5      989.61     1249.90     87.79 o
   4   3   5     7360.88     7278.85    324.92 o
   5   3   5    14514.92    14797.45    350.05 o
   6   3   5    19683.54    20480.93    454.34 o
   7   3   5    11317.29    11623.26    339.97 o
   8   3   5     7519.57     7864.69    309.03 o
   9   3   5     1795.94     1496.01    168.04 o
  10   3   5     2158.49     2205.93    210.44 o
  11   3   5      406.30      111.50    161.01 o
 -15   4   5      873.50      724.62    250.43 o
 -14   4   5      135.07       22.34    166.43 o
 -13   4   5      301.43      353.44    176.76 o
 -12   4   5     2872.83     3097.44    309.86 o
 -11   4   5     6228.77     6680.02    337.53 o
 -10   4   5    16699.74    17604.76    580.29 o
  -9   4   5    11616.83    11844.55    367.66 o
  -8   4   5    11824.34    11254.81    251.43 o
  -7   4   5     6261.78     5847.03    193.40 o
  -6   4   5    13897.35    13517.07    294.17 o
  -5   4   5    32261.47    31926.95    312.76 o
  -4   4   5     1405.84     1322.30     63.65 o
  -3   4   5      728.20      837.39     31.56 o
  -2   4   5    14610.41    14611.18    167.61 o
  -1   4   5    20754.05    20903.43    250.25 o
   0   4   5      513.21      331.97     25.72 o
   1   4   5    11865.95    11155.05    154.67 o
   2   4   5    32575.32    32967.98    418.51 o
   3   4   5    26546.20    27298.13    424.09 o
   4   4   5    14094.91    14326.37    405.86 o
   5   4   5     5745.51     6153.23    269.23 o
   6   4   5     1317.54     1396.19    155.72 o
   7   4   5       42.78       40.24     76.57 o
   8   4   5      314.49      205.17    101.92 o
   9   4   5     1999.83     1994.27    168.32 o
  10   4   5     2483.95     2438.10    410.26 o
  11   4   5     3182.15     3167.94    298.88 o
 -15   5   5      138.71       75.19    200.08 o
 -14   5   5     1467.39     1346.29    355.29 o
 -13   5   5     2416.45     2002.61    277.31 o
 -12   5   5     1654.26     2107.29    463.36 o
 -11   5   5      244.96      239.46    114.32 o
 -10   5   5      137.86       57.74     91.53 o
  -9   5   5     4306.04     4416.01    185.30 o
  -8   5   5       59.61       48.18     39.84 o
  -7   5   5     3332.58     3355.20    106.41 o
  -6   5   5    24064.01    24166.05    369.87 o
  -5   5   5     5641.05     5432.10     96.83 o
  -4   5   5     8522.56     8043.93    103.57 o
  -3   5   5      857.78      721.15     44.18 o
  -2   5   5     9541.21     9208.11    148.75 o
  -1   5   5      128.83      107.45     22.71 o
   0   5   5     1028.82     1298.92     42.67 o
   1   5   5     1128.80     1378.18     60.22 o
   2   5   5      758.54      946.89     67.42 o
   3   5   5     4365.27     4731.57    153.26 o
   4   5   5     7824.79     7889.80    218.73 o
   5   5   5     4137.09     4156.58    191.42 o
   6   5   5     8889.72     9214.19    282.50 o
   7   5   5     2338.74     2380.69    176.59 o
   8   5   5     1881.80     1998.83    222.22 o
   9   5   5      276.87      277.65    103.56 o
  10   5   5      614.89      810.70    188.64 o
  11   5   5       92.20      169.59    229.05 o
 -15   6   5      307.07      140.59    282.76 o
 -14   6   5      129.20      344.74    231.68 o
 -13   6   5      305.63      277.17    230.94 o
 -12   6   5     2373.79     2273.79    644.71 o
 -11   6   5     4755.47     4776.51    295.91 o
 -10   6   5    18606.44    18459.42    916.04 o
  -9   6   5    23911.18    24171.77    548.48 o
  -8   6   5    31220.79    30452.22    618.39 o
  -7   6   5    30134.17    29817.19    432.67 o
  -6   6   5    20209.05    19858.52    286.28 o
  -5   6   5     3739.58     3539.60     81.47 o
  -4   6   5     3359.17     3032.25     59.95 o
  -3   6   5     3494.01     3267.46     71.49 o
  -2   6   5    25880.17    27817.31    306.04 o
  -1   6   5    22695.66    21791.45    237.65 o
   0   6   5    12635.24    11030.12    142.49 o
   1   6   5    24127.67    23355.77    304.82 o
   2   6   5    54913.11    54062.55    689.17 o
   3   6   5    54362.71    53210.18    699.17 o
   4   6   5    29726.66    29587.33    416.47 o
   5   6   5     7501.24     7868.32    244.32 o
   6   6   5     1729.79     1618.44    142.58 o
   7   6   5      216.86      207.42     97.22 o
   8   6   5     2249.70     2425.11    190.58 o
   9   6   5     2967.26     3149.49    234.18 o
  10   6   5     5113.88     5116.07    408.29 o
  11   6   5     5125.07     5618.50    384.78 o
 -14   7   5      483.55      102.81    222.80 o
 -13   7   5       31.34     -142.68    142.68 o
 -12   7   5       94.01       21.11    156.92 o
 -11   7   5       29.27      129.96    112.39 o
 -10   7   5      157.78       16.60     78.58 o
  -9   7   5     1814.87     2136.46    130.14 o
  -8   7   5     1861.10     1926.70    100.22 o
  -7   7   5      535.93      569.75     62.61 o
  -6   7   5      143.18      164.92     38.37 o
  -5   7   5      286.20      328.07     29.55 o
  -4   7   5    15763.10    15734.51    175.85 o
  -3   7   5     3665.33     3894.92    103.15 o
  -2   7   5      169.24      183.01     29.21 o
  -1   7   5     4403.82     5075.27    118.36 o
   0   7   5     2120.37     2343.96     73.80 o
   1   7   5      931.65      976.14     48.73 o
   2   7   5     1210.27     1284.70     76.26 o
   3   7   5      603.20      577.61     69.26 o
   4   7   5      219.74      258.85     70.95 o
   5   7   5      213.58      219.78     56.92 o
   6   7   5       18.02       -5.24     63.79 o
   7   7   5       30.59       13.09     74.97 o
   8   7   5      911.60     1018.74    129.25 o
   9   7   5        3.08      109.41    109.27 o
  10   7   5        8.88     -130.77    130.77 o
  11   7   5        0.90      -73.09    173.55 o
 -14   8   5        1.30        1.34    144.84 o
 -13   8   5      734.31      317.95    157.64 o
 -12   8   5     3485.32     3604.30    275.97 o
 -11   8   5     6162.45     5731.99    284.45 o
 -10   8   5    11924.74    11805.99    302.35 o
  -9   8   5    25890.04    26048.09    459.61 o
  -8   8   5    23031.90    22873.96    455.74 o
  -7   8   5    21981.96    21901.72    515.70 o
  -6   8   5     6357.23     6324.79    130.29 o
  -5   8   5      565.64      502.56     35.23 o
  -4   8   5     5803.99     5875.04     93.53 o
  -3   8   5     1942.92     1885.87     84.06 o
  -2   8   5    26315.86    26575.38    340.85 o
  -1   8   5    30730.77    29461.03    420.34 o
   0   8   5    31517.10    30470.97    444.56 o
   1   8   5    37322.52    38413.85    426.20 o
   2   8   5    53509.21    54496.97    778.47 o
   3   8   5    25946.06    25982.37    398.45 o
   4   8   5    11656.32    12014.84    251.54 o
   5   8   5      256.69      282.25     81.77 o
   6   8   5     3441.33     3492.80    155.83 o
   7   8   5      189.62       47.96     76.85 o
   8   8   5     1845.15     1677.46    198.06 o
   9   8   5     4381.48     4378.71    254.35 o
  10   8   5     6146.53     6504.71    354.56 o
 -14   9   5     2437.02     1951.46    248.86 o
 -13   9   5     1769.22     1877.42    225.85 o
 -12   9   5     1582.22     1185.15    189.59 o
 -11   9   5      875.62      855.46    135.70 o
 -10   9   5       55.61      -71.64     71.64 o
  -9   9   5        1.62      -16.07     66.49 o
  -8   9   5     5347.92     5131.52    302.14 o
  -7   9   5      368.27      396.48     58.71 o
  -6   9   5     1974.12     1864.63     84.80 o
  -5   9   5     1852.83     1803.22     53.20 o
  -4   9   5    14781.86    14577.26    171.19 o
  -3   9   5    27256.89    28130.48    332.58 o
  -2   9   5    14193.00    14335.03    234.99 o
  -1   9   5     6107.23     5807.25    151.25 o
   0   9   5       49.73       74.22     26.39 o
   1   9   5       92.47      103.65     30.93 o
   2   9   5        0.29       20.04     32.07 o
   3   9   5     5558.29     5921.62    162.19 o
   4   9   5     5251.31     5429.38    169.04 o
   5   9   5     5024.73     5125.44    197.65 o
   6   9   5     4626.06     4565.35    211.65 o
   7   9   5     7187.24     6685.51    287.40 o
   8   9   5     7334.98     7663.06    394.22 o
   9   9   5     4532.52     4674.36    261.93 o
  10   9   5      328.05      267.18    168.16 o
 -14  10   5       28.27       34.42    189.99 o
 -13  10   5       31.97     -102.76    133.60 o
 -12  10   5      485.55      401.81    141.52 o
 -11  10   5     2519.36     1920.98    229.81 o
 -10  10   5     3573.83     3060.15    298.03 o
  -9  10   5     7878.08     7615.60    344.85 o
  -8  10   5     6530.89     6464.33    197.56 o
  -7  10   5     5258.79     5380.63    172.70 o
  -6  10   5     6336.53     6242.47    148.48 o
  -5  10   5     5233.28     5140.30    102.34 o
  -4  10   5     5179.93     5640.70    101.81 o
  -3  10   5      393.11      457.54     36.94 o
  -2  10   5      904.68      793.29     62.61 o
  -1  10   5    11569.64    12138.65    282.67 o
   0  10   5    11310.63    10838.34    184.39 o
   1  10   5     9192.04     9033.27    189.90 o
   2  10   5    15924.70    15903.58    271.71 o
   3  10   5    10503.70    10946.88    394.02 o
   4  10   5     4586.27     4457.69    160.27 o
   5  10   5     3645.92     3400.39    173.14 o
   6  10   5      964.53     1052.22    135.60 o
   7  10   5      493.35      461.85    109.60 o
   8  10   5      577.31      472.26    127.31 o
   9  10   5     2636.33     2244.85    224.93 o
  10  10   5     3060.84     3623.97    422.56 o
 -14  11   5     3615.07     3541.79    327.56 o
 -13  11   5     3175.17     2640.20    349.09 o
 -12  11   5     3679.76     3856.89    260.85 o
 -11  11   5     3059.87     3149.07    223.78 o
 -10  11   5     2685.38     2646.93    193.74 o
  -9  11   5      515.69      557.49    145.73 o
  -8  11   5      565.49      785.38    109.25 o
  -7  11   5     4021.34     3921.82    192.18 o
  -6  11   5    16357.32    16741.23    238.81 o
  -5  11   5    14939.74    15311.60    203.00 o
  -4  11   5    26959.98    27509.18    311.60 o
  -3  11   5    18379.65    17330.76    260.04 o
  -2  11   5    14925.13    14186.84    271.65 o
  -1  11   5     4917.06     4765.01    173.43 o
   0  11   5     3710.46     3907.28    144.74 o
   1  11   5      656.28      604.08     73.17 o
   2  11   5     2116.57     2087.00     94.86 o
   3  11   5     1201.71     1337.00    111.94 o
   4  11   5    21330.68    22219.77    416.37 o
   5  11   5    13525.59    14123.10    391.71 o
   6  11   5    12855.43    13535.66    390.24 o
   7  11   5    11468.85    11049.89    331.17 o
   8  11   5     4917.50     5397.07    270.33 o
   9  11   5     4707.98     5068.04    276.85 o
  10  11   5     1985.71     1947.54    278.54 o
 -13  12   5        6.09      -84.37    148.16 o
 -12  12   5        9.50       79.89    119.83 o
 -11  12   5      241.76      258.95    125.00 o
 -10  12   5     1015.97     1371.05    214.74 o
  -9  12   5     1521.39     1479.26    148.21 o
  -8  12   5     3227.92     3338.06    178.54 o
  -7  12   5     1151.51     1262.19    125.93 o
  -6  12   5      119.33       21.91     45.03 o
  -5  12   5      685.14      666.49     49.64 o
  -4  12   5      734.29      794.25     60.34 o
  -3  12   5     2297.03     2413.28     80.67 o
  -2  12   5      339.69      385.64     65.53 o
  -1  12   5      892.57      811.40     52.69 o
   0  12   5     1324.72     1130.33     85.19 o
   1  12   5      567.00      511.43     71.99 o
   2  12   5     2209.28     2404.47    157.63 o
   3  12   5       23.27      -16.76     51.20 o
   4  12   5      162.76      139.05     82.21 o
   5  12   5       71.29       97.49     81.73 o
   6  12   5       25.67      -50.72     78.43 o
   7  12   5      102.05      103.88    105.38 o
   8  12   5      121.96       74.92    106.26 o
   9  12   5      981.24      763.28    175.30 o
  10  12   5      351.88      592.16    395.27 o
 -13  13   5     5097.53     5158.69    376.31 o
 -12  13   5     5418.36     5694.22    470.86 o
 -11  13   5     4434.94     4635.41    370.64 o
 -10  13   5     2992.06     3156.63    194.07 o
  -9  13   5       67.42      121.93     95.43 o
  -8  13   5      126.91      101.46     75.26 o
  -7  13   5     4730.81     4336.52    176.49 o
  -6  13   5    10631.49    11313.57    305.92 o
  -5  13   5    23714.18    24798.11    296.77 o
  -4  13   5    17009.79    17383.23    238.94 o
  -3  13   5    13888.88    13660.50    205.72 o
  -2  13   5    14373.17    14625.04    234.68 o
  -1  13   5    15278.08    16002.25    253.53 o
   0  13   5     7202.69     6886.98    164.05 o
   1  13   5       65.26       59.47     55.99 o
   2  13   5     2088.63     2008.29    143.53 o
   3  13   5     1121.40     1324.68    160.21 o
   4  13   5     8562.78     8777.01    686.06 o
   5  13   5    16838.52    17628.17    678.06 o
   6  13   5    16855.74    17425.46    801.85 o
   7  13   5    10474.75    10203.67    381.57 o
   8  13   5     6415.07     7120.68    625.63 o
   9  13   5     3835.02     3252.93    331.93 o
 -13  14   5       10.61      -59.66    164.06 o
 -12  14   5      327.43      270.91    139.88 o
 -11  14   5      297.92       26.83    115.98 o
 -10  14   5      446.82      411.65    105.70 o
  -9  14   5     1477.78     1356.77    133.93 o
  -8  14   5      888.74     1040.59    106.99 o
  -7  14   5     1918.26     1801.15    120.56 o
  -6  14   5      927.97      903.25    124.02 o
  -5  14   5      757.42      773.36     70.64 o
  -4  14   5      673.66      577.14     56.34 o
  -3  14   5      731.62      834.43     60.24 o
  -2  14   5      996.92     1336.32     80.53 o
  -1  14   5     1388.83     1515.01     79.42 o
   0  14   5     2370.59     2466.45    111.03 o
   1  14   5      609.12      645.81     72.98 o
   2  14   5       48.48      171.36     84.49 o
   3  14   5      565.41      640.02    126.58 o
   4  14   5      187.18      250.58    116.29 o
   5  14   5      540.39      497.83    139.96 o
   6  14   5       15.89      -93.80     93.80 o
   7  14   5       71.12      140.49    151.88 o
   8  14   5       83.47       -2.70    162.92 o
   9  14   5        6.37      238.34    190.84 o
 -12  15   5     4534.38     5018.36    359.22 o
 -11  15   5     2252.90     2945.29    279.06 o
 -10  15   5      631.57      898.35    142.96 o
  -9  15   5      626.00      710.00    149.73 o
  -8  15   5       32.04       14.07     73.68 o
  -7  15   5     1636.36     1568.05    119.30 o
  -6  15   5     7002.01     7375.02    231.52 o
  -5  15   5    18297.30    17977.26    307.13 o
  -4  15   5    14440.56    14406.29    247.07 o
  -3  15   5     5402.76     5363.66    172.77 o
  -2  15   5    14405.40    14451.57    247.10 o
  -1  15   5    16180.52    16872.53    303.85 o
   0  15   5     7348.75     7638.76    184.02 o
   1  15   5       32.93       54.72     60.83 o
   2  15   5      377.40      309.33     76.98 o
   3  15   5     1287.46      941.60    150.92 o
   4  15   5      807.88      765.82    152.78 o
   5  15   5     9412.98     9217.17    520.16 o
   6  15   5     9262.29     9913.58    466.54 o
   7  15   5     5838.32     6229.98    411.00 o
   8  15   5     4872.01     4409.57    368.42 o
 -12  16   5      519.81      368.16    234.64 o
 -11  16   5     1955.54     2004.92    417.47 o
 -10  16   5     2650.93     2706.74    209.07 o
  -9  16   5     4197.69     4085.21    249.66 o
  -8  16   5     2792.41     3081.78    184.04 o
  -7  16   5     3866.79     4025.88    202.84 o
  -6  16   5     4460.30     4876.46    209.68 o
  -5  16   5     4440.79     4334.25    155.62 o
  -4  16   5     3052.01     3086.80    142.63 o
  -3  16   5       69.94       79.27     45.46 o
  -2  16   5       27.30       75.77     44.99 o
  -1  16   5     1472.01     1678.96     95.31 o
   0  16   5    10328.70    10229.92    259.95 o
   1  16   5     5495.79     5698.09    301.25 o
   2  16   5     4731.66     4733.95    181.88 o
   3  16   5     2670.31     2648.75    155.67 o
   4  16   5     2324.60     2274.52    227.45 o
   5  16   5     4247.09     4155.53    358.37 o
   6  16   5      822.10      704.01    187.85 o
   7  16   5      167.23      304.28    169.27 o
   8  16   5       22.61      102.05    190.47 o
 -11  17   5     1132.70      852.34    201.75 o
 -10  17   5      722.08      751.82    188.24 o
  -9  17   5      348.32      149.65    122.71 o
  -8  17   5      295.41      213.11    117.74 o
  -7  17   5     3210.93     3254.81    216.99 o
  -6  17   5     7859.10     7139.89    336.33 o
  -5  17   5     4380.24     4458.76    161.85 o
  -4  17   5     7308.61     7598.71    221.99 o
  -3  17   5     1438.48     1578.92    107.72 o
  -2  17   5     4540.00     4447.36    201.82 o
  -1  17   5     3840.15     4185.24    167.27 o
   0  17   5     4243.48     4311.49    151.88 o
   1  17   5      229.82      177.25     67.42 o
   2  17   5       24.51      -57.48     75.75 o
   3  17   5      378.50      351.80    133.76 o
   4  17   5     2247.95     2300.66    189.97 o
   5  17   5     3462.22     3162.03    284.27 o
   6  17   5     5807.26     5269.17    374.64 o
   7  17   5     2160.00     2091.51    272.73 o
   8  17   5     1865.18     1059.96    426.35 o
 -11  18   5     4534.87     3382.88    312.37 o
 -10  18   5     5772.86     5460.16    366.77 o
  -9  18   5     9147.17     8965.77    451.05 o
  -8  18   5     6623.05     5657.13    364.16 o
  -7  18   5     8340.00     8303.31    329.75 o
  -6  18   5     6449.09     6509.79    364.53 o
  -5  18   5     1351.93     1615.02    190.60 o
  -4  18   5       94.80       55.58     92.26 o
  -3  18   5      838.25      526.75     92.08 o
  -2  18   5      663.39      416.90     88.58 o
  -1  18   5     8716.16     8134.88    284.38 o
   0  18   5    10474.21    10737.30    291.38 o
   1  18   5    15381.06    15639.44    382.58 o
   2  18   5     9984.46    10565.12    352.35 o
   3  18   5     6317.14     6627.43    404.28 o
   4  18   5     6769.41     6758.70    297.22 o
   5  18   5     2248.95     2033.52    202.86 o
   6  18   5      446.32      271.49    142.57 o
   7  18   5       74.29      -43.40    167.94 o
 -10  19   5       32.92      119.87    225.07 o
  -9  19   5       38.16      -89.32    149.18 o
  -8  19   5        8.23      -10.62    135.01 o
  -7  19   5        2.51      -54.75    123.96 o
  -6  19   5       80.83      231.40    132.33 o
  -5  19   5      113.24       67.46    103.53 o
  -4  19   5       22.61       88.33     95.99 o
  -3  19   5      503.77      483.15    117.12 o
  -2  19   5       46.33      102.91     92.47 o
  -1  19   5     1176.06     1223.67    110.38 o
   0  19   5      391.79      421.97     96.37 o
   1  19   5       19.94       12.39    104.27 o
   2  19   5       20.16      -83.76     86.34 o
   3  19   5        4.36      -35.06     97.89 o
   4  19   5       11.84       -2.01    106.25 o
   5  19   5        6.44      -44.84    121.18 o
   6  19   5       85.48       -8.34    162.32 o
 -10  20   5     4606.36     4643.79    594.18 o
  -9  20   5     7113.41     6809.25    689.36 o
  -8  20   5     8550.26     8153.48    580.50 o
  -7  20   5     6237.43     6499.76    401.12 o
  -6  20   5     3595.26     3753.88    276.88 o
  -5  20   5      545.22      715.49    136.64 o
  -4  20   5       77.28      120.88    162.39 o
  -3  20   5      168.94      128.00     99.51 o
  -2  20   5     1320.60     1179.88    195.09 o
  -1  20   5     6906.87     6812.09    229.53 o
   0  20   5     5843.34     6142.93    247.22 o
   1  20   5    10831.84    11389.74    362.82 o
   2  20   5     7905.06     7520.33    306.84 o
   3  20   5     5394.40     5302.06    277.47 o
   4  20   5     5519.57     5750.80    310.08 o
   5  20   5     1527.10     1852.59    247.16 o
   6  20   5     1379.72     1061.21    223.63 o
  -9  21   5       12.55     -149.56    163.98 o
  -8  21   5        9.01     -138.49    138.49 o
  -7  21   5      794.01      671.09    316.37 o
  -6  21   5      879.87      705.94    168.25 o
  -5  21   5     1376.82     1101.78    151.77 o
  -4  21   5      544.86      558.72    133.52 o
  -3  21   5      245.13      239.19    115.56 o
  -2  21   5      696.17      752.16    135.88 o
  -1  21   5      747.56      608.71    126.08 o
   0  21   5      426.42      257.30     98.53 o
   1  21   5      165.60       -0.28     98.36 o
   2  21   5       60.76       69.18    107.00 o
   3  21   5      161.24      -50.07    108.37 o
   4  21   5      607.90      448.00    180.30 o
   5  21   5      636.50      301.36    182.39 o
  -8  22   5     2887.92     3073.12    465.87 o
  -7  22   5     3046.15     3181.72    284.28 o
  -6  22   5     1801.62     1780.96    323.82 o
  -5  22   5      337.94      338.26    134.74 o
  -4  22   5       25.64       62.74    117.22 o
  -3  22   5       45.34      -25.42    107.73 o
  -2  22   5      769.20      598.06    137.52 o
  -1  22   5     1516.30     1648.47    304.80 o
   0  22   5     5066.55     4843.68    504.87 o
   1  22   5     4793.42     4468.79    246.43 o
   2  22   5     5263.61     5994.60    637.11 o
   3  22   5     4775.17     4844.81    338.21 o
   4  22   5     2563.10     2666.71    279.92 o
  -7  23   5      434.23      327.65    200.36 o
  -6  23   5     1692.44     1379.39    539.02 o
  -5  23   5     2318.70     1797.34    201.41 o
  -4  23   5     2119.01     2193.95    222.65 o
  -3  23   5     3665.07     3455.01    242.41 o
  -2  23   5     3503.60     3532.04    241.38 o
  -1  23   5     2060.43     1840.34    205.83 o
   0  23   5      367.12      363.24    149.36 o
   1  23   5       37.14     -125.64    125.64 o
   2  23   5        4.28      -40.09    146.64 o
   3  23   5      369.39      291.79    200.95 o
  -5  24   5      260.73      126.45    162.69 o
  -4  24   5      293.76      103.51    138.01 o
  -3  24   5      264.08      248.58    141.11 o
  -2  24   5     1191.31     1297.22    316.88 o
  -1  24   5     1747.89     1395.64    277.84 o
   0  24   5     1859.31     1850.88    216.41 o
   1  24   5     1288.28      760.26    192.98 o
   2  24   5     1621.41     1965.14    271.44 o
  -3  25   5     6029.10     6379.02    686.90 o
  -2  25   5     3570.43     3933.41    561.07 o
  -1  25   5     2809.28     2575.89    495.93 o
 -15   0   6     4921.99     3597.36    544.78 o
 -14   0   6     6065.77     5963.03    636.57 o
 -13   0   6    13827.40    14359.82    836.42 o
 -12   0   6    19447.60    19649.27    972.62 o
 -11   0   6    12719.10    11552.99    679.50 o
 -10   0   6    10656.56    10631.93    447.08 o
  -9   0   6     4151.40     3886.36    273.56 o
  -8   0   6     4810.28     4462.68    278.35 o
  -7   0   6     6859.08     7071.40    242.22 o
  -6   0   6     2798.35     3367.62    112.02 o
  -5   0   6     7531.85     6571.01    241.88 o
  -4   0   6    36623.30    33359.57    377.75 o
  -3   0   6    23701.16    21126.08    271.87 o
  -2   0   6    44895.57    43737.05    539.34 o
  -1   0   6    25093.61    22093.73    306.99 o
   0   0   6    40139.79    40051.00    558.68 o
   1   0   6      637.54     1279.90    111.73 o
   2   0   6     1216.81     2130.03    235.40 o
   3   0   6      476.30      691.25    212.44 o
   4   0   6      543.97      713.95    127.34 o
   5   0   6     3542.53     3344.46    281.27 o
   6   0   6    19313.80    19371.23    963.74 o
   7   0   6    18807.63    18460.09    645.74 o
   8   0   6    22160.54    21836.34    747.40 o
   9   0   6    11147.62    11937.99    902.30 o
  10   0   6     7224.15     8621.61    558.05 o
  11   0   6     4714.70     5012.33    452.13 o
 -15   1   6      140.03       64.42    211.70 o
 -14   1   6       48.37      -64.87    329.39 o
 -13   1   6       85.83       57.00    147.60 o
 -12   1   6      339.19      400.65    155.55 o
 -11   1   6      277.63      200.29    227.98 o
 -10   1   6      619.42      464.98     94.34 o
  -9   1   6     4771.60     4867.72    217.09 o
  -8   1   6     6140.82     6275.38    204.95 o
  -7   1   6       38.67        3.56     31.08 o
  -6   1   6     1463.48     1449.91     60.71 o
  -5   1   6     1169.80     1600.50     58.59 o
  -4   1   6      318.02      235.98     21.87 o
  -3   1   6     2675.39     3198.96     56.84 o
  -2   1   6      423.36      507.08     29.14 o
  -1   1   6      767.49      623.04     31.43 o
   0   1   6     1140.67     1228.36     49.08 o
   1   1   6      761.34     1004.58    106.04 o
   2   1   6     2564.55     2797.78    101.19 o
   3   1   6       29.36       44.39     44.94 o
   4   1   6       85.18      169.46     61.93 o
   5   1   6      507.37      433.29    137.39 o
   6   1   6     1115.81     1250.27    129.27 o
   7   1   6     1822.44     1920.69    223.51 o
   8   1   6       55.28      111.05     93.51 o
   9   1   6        3.20        2.26    106.42 o
  10   1   6      230.02      312.32    135.35 o
  11   1   6      101.56      -57.63    149.78 o
 -15   2   6     1886.35     1741.56    290.55 o
 -14   2   6     3358.91     3466.13    356.79 o
 -13   2   6     7708.37     6865.56    458.14 o
 -12   2   6    16002.09    15515.67    595.60 o
 -11   2   6    10163.08    10014.33    839.38 o
 -10   2   6     9256.42     8522.97    274.86 o
  -9   2   6     5627.86     5890.60    214.12 o
  -8   2   6     1719.80     1787.93    100.90 o
  -7   2   6      142.38      192.05     52.19 o
  -6   2   6     5048.44     4822.44     99.83 o
  -5   2   6     9149.25     8475.15    130.76 o
  -4   2   6    29452.85    29164.95    282.22 o
  -3   2   6    17906.92    16887.86    172.87 o
  -2   2   6    17665.86    16553.49    183.54 o
  -1   2   6    11315.41    10094.34    120.53 o
   0   2   6     6868.73     5945.81     93.85 o
   1   2   6     4256.51     4170.89    134.71 o
   2   2   6       53.68       66.94     32.77 o
   3   2   6        8.78       -1.54     37.48 o
   4   2   6     1375.47     1197.22    109.28 o
   5   2   6     4333.92     4482.00    214.74 o
   6   2   6    14221.23    14964.25    381.17 o
   7   2   6    12708.55    13089.72    522.65 o
   8   2   6     9871.74    10519.75    367.76 o
   9   2   6     5460.56     5579.30    299.22 o
  10   2   6     4293.12     4679.34    293.08 o
  11   2   6     3012.26     2865.92    294.15 o
 -15   3   6     1720.44     1617.39    284.20 o
 -14   3   6      838.48      796.70    214.57 o
 -13   3   6     1437.42     1118.43    213.38 o
 -12   3   6      661.20      537.18    181.35 o
 -11   3   6      255.07      401.23    224.28 o
 -10   3   6     4343.02     4549.77    264.10 o
  -9   3   6    10605.63    11112.33    299.88 o
  -8   3   6    10747.72    10208.54    215.31 o
  -7   3   6     9510.71     8826.58    185.97 o
  -6   3   6    25398.92    25053.70    294.55 o
  -5   3   6    21759.48    21852.92    244.24 o
  -4   3   6     2432.70     2329.32     56.44 o
  -3   3   6     1418.70     1339.56     45.44 o
  -2   3   6       53.37      138.36     19.60 o
  -1   3   6     1872.29     2019.16     55.69 o
   0   3   6      457.80      236.03     25.31 o
   1   3   6    24368.11    25251.55    353.44 o
   2   3   6    25184.90    26001.56    379.40 o
   3   3   6    20885.34    21512.54    355.16 o
   4   3   6     9850.74     9520.45    262.20 o
   5   3   6     7755.02     8256.80    257.02 o
   6   3   6     3811.07     4418.29    350.64 o
   7   3   6     3317.12     3833.95    227.49 o
   8   3   6       31.40       33.49     92.29 o
   9   3   6      247.69      213.36    112.30 o
  10   3   6      708.11      520.53    167.37 o
  11   3   6     1301.09     1537.09    238.07 o
 -15   4   6      445.33      246.88    207.19 o
 -14   4   6     1475.58     1557.69    530.72 o
 -13   4   6     6343.16     6166.84    441.12 o
 -12   4   6     3860.83     3430.15    481.87 o
 -11   4   6     2860.29     2693.00    261.07 o
 -10   4   6      576.01      331.12    203.55 o
  -9   4   6     4476.20     4239.93    182.15 o
  -8   4   6     4431.70     4976.99    159.78 o
  -7   4   6      567.14      763.31     64.40 o
  -6   4   6      394.28      367.01     37.36 o
  -5   4   6     6009.64     6150.70    102.55 o
  -4   4   6      210.77      146.39     21.35 o
  -3   4   6    13787.02    13347.63    164.10 o
  -2   4   6    24058.24    23307.43    257.83 o
  -1   4   6    49543.40    49694.68    452.11 o
   0   4   6    10669.68     9769.30    146.08 o
   1   4   6    10862.23    11084.37    190.36 o
   2   4   6     1317.10     1323.55     94.80 o
   3   4   6      424.65      421.60     56.20 o
   4   4   6      766.41      757.71    102.57 o
   5   4   6     3246.84     3095.41    223.48 o
   6   4   6     3819.33     3776.15    210.85 o
   7   4   6     1863.70     1826.08    166.23 o
   8   4   6     1999.67     2086.34    184.54 o
   9   4   6     2455.14     2490.51    215.05 o
  10   4   6     2011.03     2057.67    246.21 o
 -15   5   6     3550.34     2954.05    289.44 o
 -14   5   6     1602.25     1171.14    257.41 o
 -13   5   6     1067.69      816.09    203.59 o
 -12   5   6       12.34       49.74    131.37 o
 -11   5   6     1212.91     1401.84    213.17 o
 -10   5   6    14231.64    14212.03    506.94 o
  -9   5   6    17840.06    17899.86    437.50 o
  -8   5   6    16367.18    16365.66    291.58 o
  -7   5   6    19740.29    19371.78    311.12 o
  -6   5   6    16921.29    15901.55    211.97 o
  -5   5   6    25902.05    25746.23    312.84 o
  -4   5   6     9674.07    10200.19    128.32 o
  -3   5   6     2033.08     2031.18     56.63 o
  -2   5   6      648.60      888.67     39.75 o
  -1   5   6     4670.78     4990.96    153.66 o
   0   5   6      808.34      650.13     41.40 o
   1   5   6    16930.03    16451.65    248.68 o
   2   5   6    24914.00    23757.48    363.88 o
   3   5   6    16712.42    16273.22    264.71 o
   4   5   6    15056.94    14933.14    281.04 o
   5   5   6     4974.78     5207.48    302.29 o
   6   5   6    13223.95    13894.52    370.09 o
   7   5   6     2813.90     2991.09    202.08 o
   8   5   6       90.45      113.67     98.95 o
   9   5   6      666.08      685.31    159.79 o
  10   5   6      705.30      286.29    157.22 o
 -15   6   6       91.71       11.61    154.17 o
 -14   6   6      584.22      176.37    146.61 o
 -13   6   6     2108.68     2109.24    362.12 o
 -12   6   6      418.50      395.65    131.31 o
 -11   6   6       32.07      167.39    108.46 o
 -10   6   6      293.33      110.72     95.06 o
  -9   6   6     1599.70     1451.23    110.05 o
  -8   6   6       21.72       29.39     45.38 o
  -7   6   6      401.77      481.82     59.13 o
  -6   6   6     7629.27     7756.22    144.46 o
  -5   6   6      397.30      390.94     31.83 o
  -4   6   6     2536.86     2818.51    114.79 o
  -3   6   6      914.34      781.67     40.58 o
  -2   6   6    22138.30    24125.02    311.43 o
  -1   6   6    23383.51    24015.67    311.34 o
   0   6   6     6121.68     6675.05    105.77 o
   1   6   6     1202.65     1167.82     90.13 o
   2   6   6     1351.26     1344.16     83.20 o
   3   6   6      895.91      800.09     73.53 o
   4   6   6      176.94      172.86     50.05 o
   5   6   6      177.83      158.94     59.93 o
   6   6   6       82.74      154.87     68.64 o
   7   6   6       71.54        4.89     82.70 o
   8   6   6        5.02      -15.00    182.44 o
   9   6   6      421.33      391.21    131.78 o
  10   6   6      153.92       47.04    148.06 o
 -15   7   6     4949.51     5291.72    470.05 o
 -14   7   6     1237.78     1235.41    238.49 o
 -13   7   6      146.17      241.05    137.07 o
 -12   7   6       11.39       28.77    113.23 o
 -11   7   6     2127.43     2112.81    205.78 o
 -10   7   6     9276.95     9161.87    363.87 o
  -9   7   6    18692.13    17698.98    353.29 o
  -8   7   6    23585.34    23089.54    403.74 o
  -7   7   6    54135.71    55161.53    661.74 o
  -6   7   6    21786.68    21410.89    285.66 o
  -5   7   6    51852.91    51461.82    471.89 o
  -4   7   6    20303.08    20193.53    247.53 o
  -3   7   6    19801.23    20918.13    286.01 o
  -2   7   6     3625.49     3755.52    106.03 o
  -1   7   6      101.35      265.27     31.50 o
   0   7   6    11192.35    10963.19    244.92 o
   1   7   6    22679.25    20723.35    470.16 o
   2   7   6    36599.76    37327.61    517.40 o
   3   7   6    41476.97    42710.24    595.95 o
   4   7   6    10432.46    10583.14    239.87 o
   5   7   6    11545.82    11818.87    253.74 o
   6   7   6    13588.71    13608.07    295.69 o
   7   7   6     4448.17     4735.12    222.77 o
   8   7   6      370.49      451.65    108.56 o
   9   7   6       91.61      164.41     98.73 o
  10   7   6     1351.85      784.41    175.16 o
 -15   8   6      704.23      465.09    186.13 o
 -14   8   6      547.38      565.66    172.51 o
 -13   8   6      909.69      734.32    166.18 o
 -12   8   6      957.75      964.69    183.06 o
 -11   8   6     2649.50     2528.28    325.61 o
 -10   8   6     1281.34     1221.02    159.96 o
  -9   8   6       54.87       -7.83     71.58 o
  -8   8   6       70.06      -34.63     49.40 o
  -7   8   6      111.40      212.31     49.53 o
  -6   8   6     1621.71     1832.94    101.51 o
  -5   8   6     5466.30     5615.61    104.82 o
  -4   8   6      788.22      702.25     43.50 o
  -3   8   6     5379.73     5818.91    150.86 o
  -2   8   6       69.54       47.35     30.24 o
  -1   8   6      507.94      539.87     44.13 o
   0   8   6     3794.10     4379.84    119.40 o
   1   8   6       22.40       48.95     30.55 o
   2   8   6       14.59       18.36     37.63 o
   3   8   6     1321.08     1172.48     87.49 o
   4   8   6     2999.27     3159.02    146.37 o
   5   8   6        9.94      -53.64     53.64 o
   6   8   6      356.38      246.23     85.36 o
   7   8   6     3419.80     3610.61    183.14 o
   8   8   6     4291.34     4195.33    217.82 o
   9   8   6      668.70      739.61    141.26 o
  10   8   6      305.03      207.61    137.88 o
 -14   9   6      382.09      214.22    152.50 o
 -13   9   6      441.73      276.00    142.85 o
 -12   9   6      948.87      826.95    180.89 o
 -11   9   6     3044.21     3222.14    563.34 o
 -10   9   6     8862.86     8721.98    334.79 o
  -9   9   6    13313.33    13227.36    565.61 o
  -8   9   6     4917.88     4544.91    196.63 o
  -7   9   6    22505.59    21880.08    323.43 o
  -6   9   6    18634.04    18992.86    233.89 o
  -5   9   6    27768.40    28421.98    317.96 o
  -4   9   6    15791.17    16037.16    224.77 o
  -3   9   6     8484.26     9075.52    223.98 o
  -2   9   6       36.90       36.69     45.86 o
  -1   9   6     3938.29     3879.96     91.15 o
   0   9   6    12067.69    12583.93    232.49 o
   1   9   6    11827.08    11863.20    197.87 o
   2   9   6    19257.88    19973.50    397.19 o
   3   9   6    29157.28    29262.09    447.47 o
   4   9   6     9875.22     9759.82    231.06 o
   5   9   6    14084.00    14102.96    330.42 o
   6   9   6     2017.22     1570.20    228.28 o
   7   9   6      652.51      634.00    132.06 o
   8   9   6      154.06       14.80    101.36 o
   9   9   6      702.75      715.83    144.01 o
  10   9   6      882.35      487.79    166.50 o
 -14  10   6     3025.96     2714.08    340.43 o
 -13  10   6     4889.51     5283.70    349.06 o
 -12  10   6     4348.37     4405.12    381.96 o
 -11  10   6     4309.98     4113.02    281.13 o
 -10  10   6     2600.14     2349.33    318.21 o
  -9  10   6     1489.92     1437.38    137.87 o
  -8  10   6       83.66       82.60     50.54 o
  -7  10   6        2.54      -38.11     38.96 o
  -6  10   6     3707.50     3718.43     95.84 o
  -5  10   6     7917.59     7845.94    138.59 o
  -4  10   6    23480.19    23596.68    302.84 o
  -3  10   6    23098.94    23233.51    374.50 o
  -2  10   6    22160.05    22485.79    367.68 o
  -1  10   6    18550.93    18173.66    287.28 o
   0  10   6    17074.44    16872.12    253.23 o
   1  10   6     4629.04     4562.77    140.51 o
   2  10   6     1100.24     1055.91     74.39 o
   3  10   6      192.64       18.89     43.47 o
   4  10   6      719.63      522.80     94.47 o
   5  10   6     2469.19     2554.86    189.00 o
   6  10   6     7306.45     8024.47    310.58 o
   7  10   6     6468.74     6605.44    324.83 o
   8  10   6     5867.98     6000.68    289.00 o
   9  10   6     3085.02     2660.05    217.33 o
 -14  11   6      140.23      210.96    198.89 o
 -13  11   6      159.36       15.16    138.89 o
 -12  11   6       67.60       92.56    124.48 o
 -11  11   6       30.19      -89.17     89.17 o
 -10  11   6     1035.45      846.28    182.33 o
  -9  11   6     1000.48     1099.89    127.15 o
  -8  11   6     1431.68     1309.55    169.15 o
  -7  11   6      301.89      337.96     50.81 o
  -6  11   6     9099.72     9587.85    154.84 o
  -5  11   6     2525.86     2418.20     82.91 o
  -4  11   6     7352.07     7754.71    134.45 o
  -3  11   6     2442.58     2229.12    222.76 o
  -2  11   6      321.08      366.67     70.44 o
  -1  11   6      529.72      599.19    103.31 o
   0  11   6      247.41      237.83     38.09 o
   1  11   6      257.97      133.53     48.80 o
   2  11   6     5752.45     5854.55    152.52 o
   3  11   6     2733.02     3036.98    159.49 o
   4  11   6     2015.97     2483.27    177.63 o
   5  11   6      977.87     1131.64    139.17 o
   6  11   6      154.58       62.84     93.65 o
   7  11   6     1030.75      946.61    145.65 o
   8  11   6        8.44       76.08    107.75 o
   9  11   6      105.25       25.59    138.39 o
 -14  12   6     3181.31     3051.10    325.90 o
 -13  12   6     6830.65     7197.31    361.98 o
 -12  12   6     7722.85     7763.92    425.64 o
 -11  12   6     9315.13     9004.92    327.85 o
 -10  12   6     4478.62     4669.85    251.93 o
  -9  12   6     2654.57     2822.62    171.43 o
  -8  12   6     1904.27     2046.93    147.59 o
  -7  12   6       92.39       56.40     38.73 o
  -6  12   6     1329.15     1312.38     74.07 o
  -5  12   6     2632.07     2774.53     91.11 o
  -4  12   6    13681.55    14422.01    250.18 o
  -3  12   6    16181.80    16077.88    427.95 o
  -2  12   6    29680.06    30297.11    535.35 o
  -1  12   6    42378.56    42580.15    573.25 o
   0  12   6    19034.76    18819.48    369.58 o
   1  12   6    10487.05    10791.66    228.14 o
   2  12   6     1704.38     1632.76     84.68 o
   3  12   6     3346.60     3025.73    254.70 o
   4  12   6     2976.32     2935.91    192.48 o
   5  12   6     2234.62     2087.13    179.76 o
   6  12   6     9654.05     9370.74    347.33 o
   7  12   6     4342.94     4665.27    264.05 o
   8  12   6     4102.12     3946.82    245.96 o
   9  12   6     6321.21     6225.27    368.04 o
 -13  13   6        4.12      -36.83    159.14 o
 -12  13   6     1190.68     1132.18    266.33 o
 -11  13   6      462.19      534.12    135.67 o
 -10  13   6       23.49      -13.56     85.13 o
  -9  13   6        3.54       27.91     72.66 o
  -8  13   6      565.12      564.78     88.15 o
  -7  13   6      153.92      108.96     63.45 o
  -6  13   6      515.61      486.98     49.42 o
  -5  13   6      517.88      488.61     51.17 o
  -4  13   6     2819.78     2899.59     91.54 o
  -3  13   6       20.40       41.18     72.97 o
  -2  13   6      423.19      371.47    112.52 o
  -1  13   6      621.74      637.28     58.57 o
   0  13   6       13.80        5.20     50.43 o
   1  13   6        1.16       -1.92     56.66 o
   2  13   6     1371.34     1311.37    173.37 o
   3  13   6      855.57      826.85    111.15 o
   4  13   6      267.52      124.28     88.60 o
   5  13   6      427.53      472.41    113.28 o
   6  13   6      379.19      388.82    107.56 o
   7  13   6      107.00       98.67    102.45 o
   8  13   6      310.57      465.68    231.41 o
   9  13   6        0.51      339.24    200.89 o
 -13  14   6     5926.86     5330.90    460.06 o
 -12  14   6     6128.73     5791.39    352.57 o
 -11  14   6     5011.92     5229.49    379.50 o
 -10  14   6     6550.80     6420.50    251.79 o
  -9  14   6     6652.58     6633.33    249.55 o
  -8  14   6     1038.55      932.38    101.37 o
  -7  14   6     1779.27     1734.47    118.90 o
  -6  14   6     5832.89     5900.20    222.28 o
  -5  14   6     4829.07     4714.32    126.82 o
  -4  14   6     4959.03     5246.02    122.21 o
  -3  14   6     6354.60     6721.22    231.51 o
  -2  14   6    20491.66    20855.40    510.77 o
  -1  14   6    17549.73    18009.65    300.50 o
   0  14   6    19728.26    20168.67    358.94 o
   1  14   6     9409.35     9570.37    256.23 o
   2  14   6      986.88      714.56    155.98 o
   3  14   6       92.79       93.32     99.06 o
   4  14   6     2645.30     3028.25    425.55 o
   5  14   6     5496.14     4971.89    325.37 o
   6  14   6     2892.01     2741.63    218.65 o
   7  14   6     2828.05     2857.66    322.88 o
   8  14   6     3902.91     3648.18    425.23 o
 -13  15   6       71.65       76.48    213.92 o
 -12  15   6       78.91      146.11    148.43 o
 -11  15   6       82.02      -60.47    122.56 o
 -10  15   6      558.31      501.37    117.71 o
  -9  15   6     1791.87     1704.05    135.94 o
  -8  15   6     5182.08     5462.63    274.75 o
  -7  15   6     4809.75     4938.30    207.11 o
  -6  15   6     6703.11     6818.70    260.83 o
  -5  15   6     1517.13     1479.02    127.33 o
  -4  15   6      293.82      366.22     53.57 o
  -3  15   6     2279.09     2237.80    143.55 o
  -2  15   6     2184.96     1894.13    140.96 o
  -1  15   6     1457.66     1684.12     91.99 o
   0  15   6     1964.81     2199.10    110.79 o
   1  15   6     2030.86     1940.89    133.57 o
   2  15   6     1879.64     1690.35    185.65 o
   3  15   6     2239.06     2330.89    216.66 o
   4  15   6     2581.36     2269.79    223.96 o
   5  15   6     5447.67     5249.16    443.16 o
   6  15   6       89.58     -162.53    208.59 o
   7  15   6      434.49      190.45    293.23 o
   8  15   6      114.04       90.11    186.35 o
 -12  16   6     4526.50     4554.35    707.13 o
 -11  16   6     2319.17     2295.55    213.07 o
 -10  16   6     5088.69     4997.96    280.32 o
  -9  16   6     4277.30     4084.26    217.24 o
  -8  16   6      987.07     1105.05    146.30 o
  -7  16   6      186.12      195.27     83.77 o
  -6  16   6      938.74      808.45     85.13 o
  -5  16   6     3309.22     3389.35    189.79 o
  -4  16   6     5136.62     5225.97    170.26 o
  -3  16   6     9098.36     8706.71    177.45 o
  -2  16   6    16331.27    16704.19    277.17 o
  -1  16   6     8276.12     8613.24    252.24 o
   0  16   6     8447.91     8149.04    235.95 o
   1  16   6     2913.66     3252.98    183.77 o
   2  16   6     1044.65      934.63    121.48 o
   3  16   6       51.09      -21.42    111.15 o
   4  16   6      825.52      898.75    170.45 o
   5  16   6     5387.84     5186.05    425.29 o
   6  16   6     3411.28     3845.59    329.30 o
   7  16   6     2646.50     2366.37    286.33 o
 -12  17   6      458.58      414.34    189.60 o
 -11  17   6     1173.14     1046.41    210.88 o
 -10  17   6     2246.64     1860.15    225.63 o
  -9  17   6     4995.42     4543.45    254.28 o
  -8  17   6     7786.13     7982.80    415.46 o
  -7  17   6     8411.73     8204.68    513.46 o
  -6  17   6     7075.08     7195.88    221.74 o
  -5  17   6     4336.09     4559.06    172.13 o
  -4  17   6     1458.05     1344.16    103.74 o
  -3  17   6      757.22      741.69     86.07 o
  -2  17   6       74.10      135.77     65.34 o
  -1  17   6      277.46      344.11     81.53 o
   0  17   6     4380.89     4201.40    194.58 o
   1  17   6     6864.68     7077.49    254.51 o
   2  17   6     8478.72     9046.10    663.88 o
   3  17   6     8609.96     8575.53    515.17 o
   4  17   6     8342.45     8427.54    848.33 o
   5  17   6     5787.78     5003.38    387.05 o
   6  17   6     1148.75      837.39    273.68 o
   7  17   6      176.82       11.44    234.79 o
 -11  18   6      450.50      371.04    180.07 o
 -10  18   6      505.86      502.83    172.50 o
  -9  18   6     1226.91     1050.91    256.43 o
  -8  18   6      191.28      176.45    188.84 o
  -7  18   6      292.96      213.77    128.03 o
  -6  18   6       40.49      -46.82     98.49 o
  -5  18   6       17.32        2.24     90.74 o
  -4  18   6     1097.60     1119.47    113.99 o
  -3  18   6     3251.41     3503.85    183.05 o
  -2  18   6      853.55     1120.88    158.87 o
  -1  18   6     1806.38     2019.83    170.60 o
   0  18   6       36.31      -23.49     67.57 o
   1  18   6       56.70       73.11     79.49 o
   2  18   6      104.48      235.59     97.05 o
   3  18   6      195.61       36.85    100.44 o
   4  18   6      157.11       81.78    111.48 o
   5  18   6       43.66      -29.01    115.43 o
   6  18   6      552.33      413.99    220.65 o
 -10  19   6     2195.55     2217.32    259.34 o
  -9  19   6     4941.58     4698.81    335.17 o
  -8  19   6     4902.21     4437.10    304.04 o
  -7  19   6     9612.70     9355.04    390.24 o
  -6  19   6     9571.03     9735.21    334.39 o
  -5  19   6    11614.65    12683.50    365.97 o
  -4  19   6     7084.72     7308.77    283.38 o
  -3  19   6     1009.91     1343.37    138.58 o
  -2  19   6      160.68      226.99     96.56 o
  -1  19   6     2944.11     2642.45    195.25 o
   0  19   6     2608.48     2381.57    261.43 o
   1  19   6     6218.93     5961.87    430.34 o
   2  19   6     3985.14     4552.00    485.90 o
   3  19   6     7610.09     8366.44    324.53 o
   4  19   6     8709.12     9026.27    354.88 o
   5  19   6     5613.92     5957.13    323.68 o
   6  19   6     4731.36     4336.08    459.55 o
 -10  20   6       65.92      111.23    170.04 o
  -9  20   6       90.73     -113.46    144.39 o
  -8  20   6      178.83      205.02    155.07 o
  -7  20   6      283.69      235.78    136.95 o
  -6  20   6        3.20      -31.12    106.70 o
  -5  20   6       82.63      152.55    108.63 o
  -4  20   6      175.91      237.32    112.26 o
  -3  20   6       26.69       98.90    111.54 o
  -2  20   6      601.74      550.67    115.53 o
  -1  20   6       61.81       52.66     86.81 o
   0  20   6        1.87       -3.17     80.18 o
   1  20   6      228.84      307.12    100.16 o
   2  20   6      119.14      -52.71     95.51 o
   3  20   6        0.24       27.76    111.13 o
   4  20   6       65.45     -117.40    117.40 o
   5  20   6       32.27      129.15    166.23 o
  -9  21   6     3134.16     3243.10    298.00 o
  -8  21   6     5958.84     6202.73    377.17 o
  -7  21   6     6332.51     5633.58    339.78 o
  -6  21   6     4185.31     3976.24    246.09 o
  -5  21   6     2272.09     2103.41    188.68 o
  -4  21   6      438.65      584.82    128.18 o
  -3  21   6      117.35      166.82    108.71 o
  -2  21   6       14.58       41.20    103.92 o
  -1  21   6      782.74      953.86    117.03 o
   0  21   6     2110.48     2072.96    160.73 o
   1  21   6     4169.07     4174.27    228.73 o
   2  21   6     4345.94     4586.71    298.64 o
   3  21   6     5335.22     4943.19    337.40 o
   4  21   6     3452.93     3411.71    303.63 o
  -8  22   6        1.69       37.83    167.68 o
  -7  22   6      292.88       85.16    153.71 o
  -6  22   6      368.85      372.90    142.40 o
  -5  22   6      948.87      751.95    148.30 o
  -4  22   6      774.39      749.50    145.85 o
  -3  22   6     2722.97     2482.58    226.71 o
  -2  22   6     1645.99     1360.40    160.49 o
  -1  22   6      758.41      928.17    160.15 o
   0  22   6      642.27      682.76    135.87 o
   1  22   6     1267.81     1210.86    151.83 o
   2  22   6      678.12      515.89    165.10 o
   3  22   6       90.98      -32.76    144.29 o
  -7  23   6     1926.82     2374.55    453.00 o
  -6  23   6     2167.66     2270.58    346.57 o
  -5  23   6     2368.83     2369.92    214.06 o
  -4  23   6      632.82      679.04    208.93 o
  -3  23   6     1165.45     1043.54    225.41 o
  -2  23   6       24.66      268.92    204.50 o
  -1  23   6      138.77      -35.50    216.74 o
   0  23   6      857.83     1043.11    176.42 o
   1  23   6     1699.05     1452.54    199.52 o
   2  23   6     3467.98     2757.90    319.64 o
  -5  24   6     1709.24     1784.60    350.11 o
  -4  24   6     3274.91     3340.53    392.37 o
  -3  24   6     4234.18     4909.49    384.12 o
  -2  24   6     3559.44     2972.45    403.41 o
  -1  24   6     2694.11     2779.41    387.91 o
   0  24   6     2393.15     1236.34    311.04 o
   1  24   6     1101.48     1237.61    418.95 o
 -15   1   7     2137.75     1769.71    288.36 o
 -14   1   7     1924.56     1364.95    530.72 o
 -13   1   7     7935.04     7639.86    479.91 o
 -12   1   7    15055.80    14153.88    558.08 o
 -11   1   7    13448.77    12807.71    412.54 o
 -10   1   7    21411.78    21221.29    414.34 o
  -9   1   7    23971.63    24133.47    394.22 o
  -8   1   7    31496.54    33653.41    411.30 o
  -7   1   7     2724.31     2753.43     90.86 o
  -6   1   7     4818.49     6227.32    147.53 o
  -5   1   7    12739.53    13403.94    157.93 o
  -4   1   7    20971.20    22381.36    221.71 o
  -3   1   7    27391.03    27403.42    259.13 o
  -2   1   7    53913.49    52854.97    478.77 o
  -1   1   7    33350.00    32997.64    311.33 o
   0   1   7    34912.87    35078.78    413.40 o
   1   1   7    12603.61    10925.94    182.98 o
   2   1   7    34846.31    36863.07    596.61 o
   3   1   7    14321.71    14813.03    279.03 o
   4   1   7     2902.33     3157.85    232.91 o
   5   1   7      985.90      740.74    160.84 o
   6   1   7     3942.39     4499.86    273.29 o
   7   1   7     5523.33     5499.49    276.15 o
   8   1   7     7595.84     8001.69    357.58 o
   9   1   7     8368.89     8390.40    379.12 o
  10   1   7     5759.32     5904.47    385.24 o
 -15   2   7      341.61      276.83    185.28 o
 -14   2   7     2005.29     1571.70    254.35 o
 -13   2   7      136.49      301.50    153.20 o
 -12   2   7     1700.21     1705.37    413.77 o
 -11   2   7        0.27      -40.25     76.75 o
 -10   2   7      382.40      339.68     85.65 o
  -9   2   7     9812.29     9718.01    322.21 o
  -8   2   7    20208.50    20407.07    322.14 o
  -7   2   7    33975.27    35599.87    400.44 o
  -6   2   7    32925.30    32957.74    419.82 o
  -5   2   7     6295.33     6380.65    111.94 o
  -4   2   7     8760.94     9267.88    115.75 o
  -3   2   7     5816.25     6227.36     86.26 o
  -2   2   7     4269.95     4841.82     96.05 o
  -1   2   7       17.11       80.79     25.42 o
   0   2   7       11.70       52.53     26.85 o
   1   2   7      707.68      932.92     57.23 o
   2   2   7     4096.93     3854.93    142.80 o
   3   2   7     9447.09     9229.50    209.56 o
   4   2   7    11116.04    11336.54    335.04 o
   5   2   7     4472.23     4934.11    222.56 o
   6   2   7     3444.73     3316.44    207.76 o
   7   2   7     3486.76     3530.49    222.40 o
   8   2   7      696.94      540.13    130.49 o
   9   2   7      227.51      186.16    122.98 o
  10   2   7      118.46      -68.49    139.93 o
 -15   3   7      590.36      374.62    164.87 o
 -14   3   7      587.57      657.07    170.91 o
 -13   3   7     3811.49     3810.83    284.48 o
 -12   3   7     9379.96     9222.49    360.54 o
 -11   3   7     9008.68     9188.12    340.94 o
 -10   3   7    11130.83    11172.57    281.92 o
  -9   3   7     7533.86     7548.61    215.57 o
  -8   3   7    10122.58    10010.01    180.18 o
  -7   3   7     6455.96     6269.64    123.99 o
  -6   3   7    11060.67    11188.47    190.62 o
  -5   3   7       38.46       55.51     26.62 o
  -4   3   7      170.84       88.13     23.39 o
  -3   3   7    20867.09    21075.60    211.75 o
  -2   3   7    27503.42    25525.72    269.54 o
  -1   3   7    55640.38    54616.90    531.73 o
   0   3   7    26651.54    25254.27    301.87 o
   1   3   7    12921.01    13005.40    226.73 o
   2   3   7     2600.54     2379.94     96.86 o
   3   3   7     3180.97     3494.71    140.53 o
   4   3   7     1201.60     1179.91    100.63 o
   5   3   7        3.14        1.19     58.68 o
   6   3   7      883.24      757.72    115.17 o
   7   3   7     2360.56     2421.92    296.37 o
   8   3   7     3538.57     4204.33    260.32 o
   9   3   7     5904.76     5831.98    499.15 o
  10   3   7     3837.75     3628.32    386.65 o
 -15   4   7     4028.02     3868.57    407.62 o
 -14   4   7     5133.15     4892.15    514.20 o
 -13   4   7     2425.13     2231.75    223.72 o
 -12   4   7      883.73      638.66    137.13 o
 -11   4   7        0.43       34.79    102.41 o
 -10   4   7     6367.61     6780.43    217.81 o
  -9   4   7     6231.29     6040.27    172.13 o
  -8   4   7    14211.99    14742.39    242.84 o
  -7   4   7    12456.28    12533.56    197.44 o
  -6   4   7    30643.17    30571.34    368.24 o
  -5   4   7    40430.40    39537.42    450.94 o
  -4   4   7    81910.23    81219.15    740.58 o
  -3   4   7    68616.95    68397.55    580.07 o
  -2   4   7     8693.76     8751.40    112.24 o
  -1   4   7     1056.60     1219.64     52.62 o
   0   4   7     1682.65     1542.38     79.05 o
   1   4   7     1398.71     1381.26     76.39 o
   2   4   7     6076.21     6125.75    134.69 o
   3   4   7     8207.69     8332.16    267.76 o
   4   4   7    11983.19    12338.17    277.65 o
   5   4   7     7039.67     7268.70    223.32 o
   6   4   7    14784.42    15052.87    350.46 o
   7   4   7    11799.97    11738.29    361.09 o
   8   4   7     2209.11     2284.83    199.52 o
   9   4   7      848.35      978.98    183.78 o
  10   4   7        0.26      -21.32    139.29 o
 -15   5   7       17.25      202.87    160.21 o
 -14   5   7     1526.13     1317.59    252.62 o
 -13   5   7     2198.46     2233.98    285.44 o
 -12   5   7      958.15     1054.83    162.02 o
 -11   5   7     5156.19     5135.51    292.34 o
 -10   5   7      893.21      730.77    109.51 o
  -9   5   7     3347.55     3409.64    147.57 o
  -8   5   7      217.28      192.60     44.18 o
  -7   5   7       18.59       16.61     30.98 o
  -6   5   7      690.88      617.35     73.79 o
  -5   5   7      199.01      126.45     29.35 o
  -4   5   7      246.55      508.04     70.60 o
  -3   5   7     4348.18     4709.50     88.06 o
  -2   5   7      725.31      927.50     66.79 o
  -1   5   7     2044.00     2260.96     63.00 o
   0   5   7     3814.89     3395.65     92.85 o
   1   5   7     4435.23     4520.21    123.85 o
   2   5   7     1264.15     1197.93     79.30 o
   3   5   7      164.93       87.25     41.00 o
   4   5   7      792.00      639.74     88.94 o
   5   5   7        1.94      -43.60     56.08 o
   6   5   7        8.82      -34.51     66.21 o
   7   5   7     1049.87      823.96    112.98 o
   8   5   7     1818.31     1751.56    173.33 o
   9   5   7      842.83      825.45    170.12 o
  10   5   7     1036.45      735.57    207.31 o
 -15   6   7     8084.36     7104.20    670.35 o
 -14   6   7     3599.47     4081.57    377.51 o
 -13   6   7     5880.17     5855.28    347.94 o
 -12   6   7     3238.47     3292.53    304.59 o
 -11   6   7      626.07      458.60    121.63 o
 -10   6   7     5383.72     5572.23    247.64 o
  -9   6   7    14003.61    13314.09    349.58 o
  -8   6   7    26813.30    27400.23    358.18 o
  -7   6   7    24339.91    23011.15    296.82 o
  -6   6   7    37886.86    36859.29    468.19 o
  -5   6   7    62816.85    62981.39    680.82 o
  -4   6   7    24873.17    24275.93    276.15 o
  -3   6   7    40398.22    41526.77    470.17 o
  -2   6   7    11692.07    12447.53    183.17 o
  -1   6   7     3089.64     3254.94    104.94 o
   0   6   7     1018.42     1189.15     67.07 o
   1   6   7     8432.78     8249.14    184.80 o
   2   6   7    12623.34    12712.94    231.14 o
   3   6   7    21337.06    20396.07    353.35 o
   4   6   7     9354.61     9542.97    233.72 o
   5   6   7    21990.67    22206.44    395.15 o
   6   6   7    14295.23    14972.96    322.80 o
   7   6   7     9849.57    10341.32    326.10 o
   8   6   7     3064.66     3187.76    370.22 o
   9   6   7      873.95      821.17    181.69 o
  10   6   7        1.02      189.87    146.84 o
 -15   7   7        4.19      179.79    170.60 o
 -14   7   7       27.22       26.50    132.31 o
 -13   7   7        2.92     -107.07    110.50 o
 -12   7   7      339.00      189.61    114.62 o
 -11   7   7       24.29       -8.41     92.36 o
 -10   7   7      949.70      774.09    131.58 o
  -9   7   7        2.40      -36.08     53.06 o
  -8   7   7      372.95      413.27     54.13 o
  -7   7   7     1084.92     1212.44     72.37 o
  -6   7   7      856.09      853.18     49.33 o
  -5   7   7     1455.70     1548.94    106.88 o
  -4   7   7     1638.29     1553.62     64.76 o
  -3   7   7      524.02      485.87     62.15 o
  -2   7   7     1147.34     1551.43     58.98 o
  -1   7   7      670.79      643.57     53.54 o
   0   7   7        6.21        2.70     19.44 o
   1   7   7      301.31      268.65     41.49 o
   2   7   7      533.47      472.21     55.51 o
   3   7   7       43.96       94.80     50.48 o
   4   7   7       84.60      -28.33     55.44 o
   5   7   7       22.20      152.16     74.35 o
   6   7   7       20.92       -2.38     62.06 o
   7   7   7        1.41        5.03     76.13 o
   8   7   7       10.64       74.79     91.14 o
   9   7   7       20.39      207.44    133.22 o
  10   7   7       25.27     -112.42    152.71 o
 -15   8   7     5863.04     6054.46    570.94 o
 -14   8   7     3963.41     3748.82    494.55 o
 -13   8   7     1448.85     1547.88    203.97 o
 -12   8   7     1822.61     1656.32    195.18 o
 -11   8   7        6.48       76.14    101.69 o
 -10   8   7      554.88      467.16    138.68 o
  -9   8   7     5093.84     5238.14    174.87 o
  -8   8   7     8779.17     8719.14    180.19 o
  -7   8   7    18323.46    18017.88    372.93 o
  -6   8   7    35430.16    35531.77    371.68 o
  -5   8   7    42022.61    42593.10    495.89 o
  -4   8   7    21263.59    21132.75    274.80 o
  -3   8   7     9885.36     9761.97    226.06 o
  -2   8   7    12228.52    12194.88    261.86 o
  -1   8   7      546.67      488.72     55.09 o
   0   8   7      661.61      669.47     63.44 o
   1   8   7     2967.07     2956.95    128.00 o
   2   8   7    12247.26    12342.65    275.15 o
   3   8   7    22860.06    22639.34    380.24 o
   4   8   7    11639.85    12215.79    294.72 o
   5   8   7    24496.13    24676.02    482.23 o
   6   8   7    10570.15    10671.14    412.31 o
   7   8   7     7622.33     8666.27    344.31 o
   8   8   7     2779.71     2542.16    361.87 o
   9   8   7      202.96       24.26    160.47 o
 -15   9   7      212.65      349.03    184.31 o
 -14   9   7     1424.37     1214.23    205.25 o
 -13   9   7     1681.36     2067.68    274.01 o
 -12   9   7     1705.23     1694.87    198.32 o
 -11   9   7     7915.33     8262.80    338.60 o
 -10   9   7     4802.69     4459.74    295.73 o
  -9   9   7     6129.94     6040.36    217.67 o
  -8   9   7      791.44      616.78     71.14 o
  -7   9   7     3010.34     2908.41     92.96 o
  -6   9   7       59.45       41.39     32.59 o
  -5   9   7       10.80       49.35     31.57 o
  -4   9   7     7042.60     6443.99    176.30 o
  -3   9   7     9252.57     9516.92    302.24 o
  -2   9   7     6511.48     6000.43    155.91 o
  -1   9   7    14253.72    14854.00    264.12 o
   0   9   7    13252.34    13590.07    246.03 o
   1   9   7     6509.57     6551.34    142.74 o
   2   9   7      797.27      804.42    107.03 o
   3   9   7     2218.26     2261.26    141.79 o
   4   9   7      197.03      229.29     70.56 o
   5   9   7       12.37      -16.76     79.28 o
   6   9   7     3116.08     2914.95    213.83 o
   7   9   7     2318.27     2349.26    262.18 o
   8   9   7     3178.91     2939.35    256.41 o
   9   9   7     1112.51     1119.07    194.20 o
 -14  10   7     2049.87     1803.48    236.51 o
 -13  10   7     1703.07     1469.63    204.44 o
 -12  10   7      683.07      403.39    141.85 o
 -11  10   7       46.36      -16.82     97.78 o
 -10  10   7       69.30       60.90     97.49 o
  -9  10   7      882.79      893.99     93.49 o
  -8  10   7      193.24      124.69     45.07 o
  -7  10   7    16762.22    16841.18    231.20 o
  -6  10   7    16580.38    16383.10    244.91 o
  -5  10   7    22038.32    21075.81    285.47 o
  -4  10   7    16322.20    15253.62    287.28 o
  -3  10   7     7154.91     7788.05    237.34 o
  -2  10   7     2181.40     2306.61    105.35 o
  -1  10   7        4.39       39.53     28.59 o
   0  10   7      724.25      719.62     64.23 o
   1  10   7     1526.42     1557.13     96.52 o
   2  10   7     4085.54     3861.78    129.03 o
   3  10   7    10257.73     9910.68    294.41 o
   4  10   7    14331.01    14916.17    393.13 o
   5  10   7     6149.58     6397.48    453.85 o
   6  10   7     5620.47     5563.70    287.83 o
   7  10   7     3042.75     3058.85    233.14 o
   8  10   7     1012.84      868.63    148.05 o
   9  10   7       57.37       71.66    127.63 o
 -14  11   7     1983.55     1742.84    235.79 o
 -13  11   7     4309.82     4714.01    334.46 o
 -12  11   7     6260.98     6423.63    316.08 o
 -11  11   7     8819.29     8785.19    463.62 o
 -10  11   7     8653.46     9235.68    327.12 o
  -9  11   7     6932.80     6701.54    205.92 o
  -8  11   7     7316.02     7341.28    229.83 o
  -7  11   7     2055.10     1994.88     86.49 o
  -6  11   7     4999.23     5044.55    106.93 o
  -5  11   7       52.39       52.13     33.52 o
  -4  11   7     5879.01     5722.83    183.50 o
  -3  11   7     6596.04     6625.28    338.89 o
  -2  11   7    12370.76    12336.93    278.75 o
  -1  11   7    18190.88    17220.94    256.21 o
   0  11   7    19862.29    20302.61    302.76 o
   1  11   7    23010.62    22700.97    377.33 o
   2  11   7     7774.34     7904.78    199.56 o
   3  11   7     1662.12     1537.09    139.88 o
   4  11   7     1789.16     1602.73    154.49 o
   5  11   7      179.48       82.92     89.30 o
   6  11   7      898.23      764.23    140.02 o
   7  11   7     2668.07     2612.15    278.21 o
   8  11   7     3217.33     3587.74    242.09 o
   9  11   7     5141.29     4990.97    338.97 o
 -14  12   7      160.51      440.77    214.10 o
 -13  12   7       62.74       26.94    117.84 o
 -12  12   7       38.23       10.96    109.11 o
 -11  12   7        1.14      112.69     98.25 o
 -10  12   7       18.40       73.47     85.51 o
  -9  12   7       15.68       36.88     71.09 o
  -8  12   7      137.89       31.38     64.17 o
  -7  12   7     1220.60     1229.22     72.14 o
  -6  12   7     3748.70     3989.76    147.66 o
  -5  12   7      807.14      856.68     73.25 o
  -4  12   7      156.36      197.39     72.60 o
  -3  12   7       95.08       90.25     55.58 o
  -2  12   7      520.25      355.45     82.13 o
  -1  12   7      148.32       99.15     53.63 o
   0  12   7      214.85      200.99     46.26 o
   1  12   7      364.92      353.53     64.63 o
   2  12   7       27.01      -59.97     59.97 o
   3  12   7     1560.10     1485.18    141.18 o
   4  12   7      845.16      453.70    109.37 o
   5  12   7       71.46      -29.37     90.99 o
   6  12   7      217.19      140.71    103.97 o
   7  12   7      213.16      250.30    125.70 o
   8  12   7      181.90      256.19    150.68 o
 -13  13   7     6099.17     5925.73    390.44 o
 -12  13   7     7900.18     6972.44    339.16 o
 -11  13   7    10837.99    11545.73    555.13 o
 -10  13   7    11599.92    12241.19    548.40 o
  -9  13   7     7484.18     7743.59    237.24 o
  -8  13   7     7272.82     7780.52    199.45 o
  -7  13   7       51.89       70.43     48.13 o
  -6  13   7     2084.97     2088.41     77.46 o
  -5  13   7     1814.52     1681.08     79.17 o
  -4  13   7     2829.53     2846.26    173.40 o
  -3  13   7    11098.06    11100.12    318.81 o
  -2  13   7    18382.48    17964.77    496.85 o
  -1  13   7    16336.90    16431.97    412.10 o
   0  13   7    21511.17    21513.65    669.79 o
   1  13   7    12985.90    12928.14    267.38 o
   2  13   7     7931.53     8353.83    255.82 o
   3  13   7     1138.43     1096.95    128.93 o
   4  13   7      612.45      309.31    105.61 o
   5  13   7      439.23      253.87    122.44 o
   6  13   7      901.90      775.28    261.97 o
   7  13   7     3659.01     3928.77    395.39 o
   8  13   7     5110.75     5076.31    331.42 o
 -13  14   7       49.31       95.42    175.78 o
 -12  14   7        2.22      -80.53    147.61 o
 -11  14   7       31.19       89.08    105.42 o
 -10  14   7      335.86      172.30     89.16 o
  -9  14   7      487.65      390.43     88.01 o
  -8  14   7      159.59      147.40     73.68 o
  -7  14   7      363.71      370.06     62.61 o
  -6  14   7       22.75       10.78     41.78 o
  -5  14   7       15.16       19.81     46.70 o
  -4  14   7       50.54       11.51     65.45 o
  -3  14   7      108.52      336.51     96.37 o
  -2  14   7       97.43      184.51     97.01 o
  -1  14   7     2152.30     2076.09    107.56 o
   0  14   7       82.52       -4.32     79.81 o
   1  14   7       27.37      -14.36     82.26 o
   2  14   7      595.13      381.89    281.25 o
   3  14   7       16.36      -13.52     77.19 o
   4  14   7      454.40      357.38    106.96 o
   5  14   7      511.76      612.50    129.97 o
   6  14   7       71.63      126.28     98.79 o
   7  14   7      226.68       48.92    134.26 o
   8  14   7       62.25      262.71    200.30 o
 -13  15   7     5122.34     4695.92    588.33 o
 -12  15   7     4452.73     4401.73    364.17 o
 -11  15   7     6313.17     6463.58    331.11 o
 -10  15   7     6066.79     5969.11    267.72 o
  -9  15   7     9441.81     9869.87    300.02 o
  -8  15   7     7272.07     8291.42    235.92 o
  -7  15   7     4576.10     4942.10    181.71 o
  -6  15   7      810.50      919.94     77.21 o
  -5  15   7      100.32      146.28     46.86 o
  -4  15   7     3011.43     2653.53    173.86 o
  -3  15   7    16445.29    16156.41    460.96 o
  -2  15   7    17684.44    18275.11    455.92 o
  -1  15   7    14519.50    14902.88    348.31 o
   0  15   7    20228.53    20892.28    413.89 o
   1  15   7     8152.22     7360.56    343.33 o
   2  15   7     8583.54     8865.86    508.69 o
   3  15   7     4870.52     4648.31    309.60 o
   4  15   7     1111.01     1172.10    181.18 o
   5  15   7       21.23       -9.62    192.61 o
   6  15   7      313.43      463.11    210.82 o
   7  15   7     2107.44     2164.50    332.22 o
 -12  16   7      150.06     -119.61    156.23 o
 -11  16   7        3.12       11.15    121.93 o
 -10  16   7       13.51     -104.08    104.08 o
  -9  16   7     1001.26      666.65    117.37 o
  -8  16   7     3667.10     3240.54    184.75 o
  -7  16   7     3780.33     3835.45    343.38 o
  -6  16   7    10352.38    10641.52    315.65 o
  -5  16   7     4434.60     4778.77    172.63 o
  -4  16   7     9557.31    10234.49    309.20 o
  -3  16   7     6001.68     6002.16    370.41 o
  -2  16   7     1942.78     2100.61    193.93 o
  -1  16   7     1041.52      913.60    154.27 o
   0  16   7      533.85      417.25    104.42 o
   1  16   7      841.96      775.57    108.96 o
   2  16   7     2871.66     2545.26    373.95 o
   3  16   7     5077.36     5190.33    333.08 o
   4  16   7     6032.52     5197.00    476.22 o
   5  16   7     6991.44     6912.36    654.69 o
   6  16   7     3541.65     3231.60    311.74 o
   7  16   7     1646.66     1285.62    920.80 o
 -12  17   7     2977.35     2778.36    295.97 o
 -11  17   7     1942.98     1841.53    354.50 o
 -10  17   7     5829.28     6825.64    350.43 o
  -9  17   7     5144.42     5468.04    281.53 o
  -8  17   7     2413.20     2907.20    429.26 o
  -7  17   7      556.60      598.07    114.01 o
  -6  17   7      149.63      170.14     72.94 o
  -5  17   7      303.29      397.28     76.93 o
  -4  17   7     2379.64     2460.59    161.92 o
  -3  17   7     6917.38     6705.05    335.04 o
  -2  17   7     4503.25     4255.03    364.03 o
  -1  17   7     5174.94     5049.26    196.75 o
   0  17   7     4468.66     4785.94    292.95 o
   1  17   7     4845.97     5190.11    222.74 o
   2  17   7     2375.14     2820.39    232.78 o
   3  17   7      741.06      653.51    240.45 o
   4  17   7      160.27       -9.07    131.32 o
   5  17   7      154.86       72.28    179.41 o
   6  17   7      153.30       30.90    224.41 o
 -11  18   7       52.70      174.43    167.78 o
 -10  18   7      574.38      261.16    156.53 o
  -9  18   7     1820.33     1443.12    199.68 o
  -8  18   7     4965.94     3997.82    281.20 o
  -7  18   7    11469.29    11502.30    692.20 o
  -6  18   7    13885.08    14361.13    445.30 o
  -5  18   7    12448.73    12193.31    301.79 o
  -4  18   7     7604.68     7594.26    209.64 o
  -3  18   7     2841.51     2821.58    178.73 o
  -2  18   7     1299.13     1357.97    305.07 o
  -1  18   7        4.62       25.83     96.11 o
   0  18   7      138.31       35.19     93.16 o
   1  18   7     1786.57     1832.69    185.78 o
   2  18   7     2580.97     2459.44    256.00 o
   3  18   7     8489.23     8091.13    548.93 o
   4  18   7     9638.91     9431.54    456.19 o
   5  18   7     8504.50     8086.05    949.48 o
   6  18   7     4047.76     3166.70    438.94 o
 -11  19   7      115.13      102.48    165.19 o
 -10  19   7      392.49      236.19    159.58 o
  -9  19   7      883.37      640.46    176.51 o
  -8  19   7      757.92      461.87    149.90 o
  -7  19   7      272.51      143.63    192.25 o
  -6  19   7       22.65        1.21     98.70 o
  -5  19   7       41.87       94.32     98.04 o
  -4  19   7       27.68       15.96    184.86 o
  -3  19   7      101.11      257.88    119.98 o
  -2  19   7       58.70       -2.96    210.22 o
  -1  19   7      694.35      689.12    124.72 o
   0  19   7      267.25      211.92     86.70 o
   1  19   7      466.37      345.03    124.57 o
   2  19   7      195.29      176.81    100.91 o
   3  19   7      159.75       60.51    106.19 o
   4  19   7      415.68      267.64    131.05 o
   5  19   7        1.22      -21.24    202.50 o
 -10  20   7      474.15      390.27    175.04 o
  -9  20   7     1517.31     1247.09    207.18 o
  -8  20   7     7576.51     7363.01    751.01 o
  -7  20   7     9040.05     8356.99    375.14 o
  -6  20   7     8818.89     8774.34    321.19 o
  -5  20   7    10348.74    10758.32    340.93 o
  -4  20   7     6622.03     6606.69    265.30 o
  -3  20   7     4968.61     5329.57    359.50 o
  -2  20   7     1811.09     2604.82    577.35 o
  -1  20   7      164.68       96.75    101.67 o
   0  20   7       85.48       64.69     84.21 o
   1  20   7     1268.07     1284.43    140.72 o
   2  20   7     3377.19     3231.17    213.24 o
   3  20   7     4700.27     4420.66    410.69 o
   4  20   7     5300.08     5394.05    368.06 o
  -9  21   7      153.66     -111.95    152.80 o
  -8  21   7       17.25     -119.46    137.45 o
  -7  21   7        1.22       60.26    136.30 o
  -6  21   7       91.00       23.41    111.39 o
  -5  21   7      154.76      117.13    112.07 o
  -4  21   7      432.64      306.94    231.57 o
  -3  21   7      366.74      223.11    208.41 o
  -2  21   7      373.02      272.46    201.67 o
  -1  21   7      339.16       90.01    108.46 o
   0  21   7      697.14      548.77    168.29 o
   1  21   7     1571.96     1242.12    252.33 o
   2  21   7      426.30      290.39    122.93 o
   3  21   7      147.71      154.85    151.73 o
   4  21   7      132.10       71.62    164.72 o
  -8  22   7     2335.62     2347.58    249.59 o
  -7  22   7     3496.59     3492.15    302.85 o
  -6  22   7     4383.22     3818.72    342.12 o
  -5  22   7     6594.14     6505.02    407.12 o
  -4  22   7     3551.42     3684.24    459.43 o
  -3  22   7     4345.51     4661.19    353.50 o
  -2  22   7     1605.87     1324.15    315.32 o
  -1  22   7      242.64       29.60    158.41 o
   0  22   7       27.19      138.70     99.43 o
   1  22   7     1190.71      762.57    216.30 o
   2  22   7     2116.44     2253.25    238.93 o
   3  22   7     2647.91     2761.14    276.68 o
  -7  23   7      379.74      182.09    279.79 o
  -6  23   7      103.47      240.16    219.36 o
  -5  23   7       46.19      172.50    176.35 o
  -4  23   7      315.23      461.09    203.38 o
  -3  23   7     2833.83     2334.86    343.11 o
  -2  23   7     2173.84     2333.88    527.02 o
  -1  23   7     3197.84     2286.99    355.61 o
   0  23   7     3192.93     2795.30    345.02 o
   1  23   7     1658.40     1386.88    490.01 o
  -5  24   7     1036.10      701.71    341.97 o
  -4  24   7     1513.32     1951.60    329.52 o
  -3  24   7      737.11      528.06    243.76 o
  -2  24   7      239.83      331.22    235.25 o
  -1  24   7        3.54      -36.46    230.84 o
 -16   0   8      119.57      -10.36    288.68 o
 -15   0   8      139.03     -151.00    151.00 o
 -14   0   8      141.53       30.96    144.98 o
 -13   0   8     3452.77     3238.13    310.36 o
 -12   0   8    15493.79    13941.78    586.98 o
 -11   0   8    24584.84    24706.48    741.65 o
 -10   0   8    11928.88    11784.52    283.57 o
  -9   0   8    27444.01    28306.07    623.06 o
  -8   0   8    30244.67    30562.94    548.28 o
  -7   0   8    46838.03    46630.61    886.39 o
  -6   0   8     3045.08     2796.79    161.28 o
  -5   0   8     3166.83     3675.58    149.15 o
  -4   0   8    11012.91    11925.90    254.94 o
  -3   0   8    18653.73    18020.88    292.68 o
  -2   0   8    29667.53    28148.66    432.86 o
  -1   0   8    77659.13    72434.69   1103.14 o
   0   0   8    78276.34    76476.66   1051.13 o
   1   0   8    37351.22    37050.71    640.02 o
   2   0   8    18738.86    19758.07    471.39 o
   3   0   8    20291.17    21161.04    516.11 o
   4   0   8    12847.28    12781.67    389.57 o
   5   0   8     4684.96     5056.32    290.31 o
   6   0   8        8.13      183.88    131.17 o
   7   0   8     2134.87     1694.48    242.82 o
   8   0   8     2788.22     3056.98    331.14 o
   9   0   8     5190.46     4785.97    580.31 o
 -16   1   8      279.74       88.24    194.75 o
 -15   1   8      310.70       22.15    136.98 o
 -14   1   8      671.15      774.90    143.66 o
 -13   1   8      362.92      424.93    110.02 o
 -12   1   8      399.44      347.54    116.99 o
 -11   1   8       44.18      223.54     77.05 o
 -10   1   8      733.37      711.53     71.78 o
  -9   1   8       32.17      112.36     46.32 o
  -8   1   8      518.49      680.30     55.95 o
  -7   1   8      136.20      255.52     46.22 o
  -6   1   8     3946.91     3924.82    110.47 o
  -5   1   8     5601.54     5474.74    100.48 o
  -4   1   8    11616.08    10846.19    141.87 o
  -3   1   8    20883.98    21575.98    238.76 o
  -2   1   8     8426.01     8640.06    123.26 o
  -1   1   8      464.33      491.03     44.24 o
   0   1   8       27.54       21.49     33.38 o
   1   1   8     1362.85     1404.51     79.59 o
   2   1   8       28.44       22.48     42.86 o
   3   1   8      152.34      245.06     56.32 o
   4   1   8       19.75      -50.00     50.00 o
   5   1   8     1207.23     1081.18    155.93 o
   6   1   8     2335.03     2179.71    170.04 o
   7   1   8     3034.38     3066.47    218.35 o
   8   1   8      969.83      991.32    153.00 o
   9   1   8      504.99      690.42    173.41 o
 -16   2   8       84.90       73.25    195.21 o
 -15   2   8       30.56       66.04    136.12 o
 -14   2   8       22.33        0.69    119.29 o
 -13   2   8      871.20     1088.10    176.21 o
 -12   2   8     6185.14     6268.24    281.09 o
 -11   2   8     8445.51     8646.53    253.63 o
 -10   2   8    15655.41    15425.84    273.42 o
  -9   2   8    17044.97    16728.25    276.15 o
  -8   2   8    31129.67    31630.06    392.63 o
  -7   2   8    17633.79    17487.45    253.21 o
  -6   2   8     1629.46     1506.60     85.59 o
  -5   2   8     1009.26     1083.02     50.13 o
  -4   2   8        6.56       -8.97     19.49 o
  -3   2   8      357.25      254.37     28.66 o
  -2   2   8     3798.21     3686.06     80.45 o
  -1   2   8    31523.66    31737.03    344.25 o
   0   2   8    60706.20    62120.49    683.63 o
   1   2   8    35551.16    36811.07    451.16 o
   2   2   8    20584.58    21245.34    326.77 o
   3   2   8     7930.39     7894.52    200.27 o
   4   2   8     8118.44     7483.91    220.13 o
   5   2   8     2075.67     2142.80    144.87 o
   6   2   8      104.77       63.33     75.00 o
   7   2   8      444.24      306.71     99.89 o
   8   2   8     2193.66     1966.55    173.38 o
   9   2   8     3578.09     3383.52    291.77 o
 -16   3   8     2068.05     2069.97    260.69 o
 -15   3   8     4235.50     3932.57    316.84 o
 -14   3   8     4627.73     4847.19    327.37 o
 -13   3   8     5176.08     5196.86    320.82 o
 -12   3   8     4937.58     5325.45    311.66 o
 -11   3   8     1041.60     1043.35    128.83 o
 -10   3   8     1020.11     1015.04     85.57 o
  -9   3   8        7.54        3.58     40.84 o
  -8   3   8     2801.19     2908.77    101.04 o
  -7   3   8    13767.72    13925.41    213.32 o
  -6   3   8    44968.75    46875.80    606.88 o
  -5   3   8    48630.63    49540.40    462.86 o
  -4   3   8    31193.63    30466.07    307.79 o
  -3   3   8    15511.67    14620.68    180.91 o
  -2   3   8    28617.54    28433.20    320.57 o
  -1   3   8    12177.64    12159.15    171.17 o
   0   3   8      106.50      127.01     36.37 o
   1   3   8     1426.84     1216.34     77.59 o
   2   3   8     4533.58     4838.96    144.33 o
   3   3   8     3207.10     3503.68    147.68 o
   4   3   8     5529.96     5706.61    181.91 o
   5   3   8     6003.89     6723.91    227.50 o
   6   3   8    11838.90    12658.27    325.81 o
   7   3   8     6407.70     6750.13    274.89 o
   8   3   8     3032.74     2726.24    215.51 o
   9   3   8     2294.29     2281.64    216.68 o
 -15   4   8       14.27      134.06    153.70 o
 -14   4   8      292.86      153.86    131.96 o
 -13   4   8      505.06      448.04    141.72 o
 -12   4   8     3495.28     3386.63    252.90 o
 -11   4   8     5619.26     5218.54    246.18 o
 -10   4   8     6734.55     6371.24    174.93 o
  -9   4   8     6867.39     6600.64    151.98 o
  -8   4   8     7581.94     7195.02    142.82 o
  -7   4   8     7121.33     6966.09    140.87 o
  -6   4   8     1234.38     1167.76     67.98 o
  -5   4   8      234.67      316.04     35.63 o
  -4   4   8     5163.54     5678.98     93.71 o
  -3   4   8     1170.05      790.12     39.42 o
  -2   4   8      339.62      144.04     24.71 o
  -1   4   8     4329.24     4036.03     98.26 o
   0   4   8    12318.17    11854.70    206.37 o
   1   4   8     9128.67     9655.79    191.98 o
   2   4   8     9099.42     9196.09    198.30 o
   3   4   8     3192.36     3424.22    124.68 o
   4   4   8     4492.45     4536.05    181.70 o
   5   4   8       25.18      -15.66     64.04 o
   6   4   8      625.36      458.07     96.61 o
   7   4   8     1040.59     1025.99    129.25 o
   8   4   8     1334.09     1498.64    169.87 o
   9   4   8      794.70     1053.13    201.82 o
 -15   5   8     5050.97     4731.81    382.89 o
 -14   5   8     7179.77     6917.63    387.65 o
 -13   5   8     5357.05     5564.62    337.98 o
 -12   5   8     5298.83     5315.17    618.44 o
 -11   5   8     3027.66     2844.87    219.55 o
 -10   5   8       10.55       42.85     52.42 o
  -9   5   8      415.63      384.22     59.72 o
  -8   5   8     2234.49     2238.14     91.07 o
  -7   5   8    12345.71    11968.91    196.09 o
  -6   5   8    31679.49    31769.72    458.18 o
  -5   5   8    53131.28    53727.68    583.61 o
  -4   5   8    31249.54    31022.72    359.78 o
  -3   5   8    22086.03    20568.30    271.64 o
  -2   5   8    26140.16    26504.78    339.81 o
  -1   5   8    15646.66    14919.89    193.42 o
   0   5   8     1476.84     1550.40     80.02 o
   1   5   8      260.79      196.31     45.39 o
   2   5   8     5251.27     5315.32    183.16 o
   3   5   8     4866.86     5145.26    163.49 o
   4   5   8     7540.19     7682.75    206.92 o
   5   5   8    11287.88    11522.48    269.85 o
   6   5   8    18455.76    18532.87    400.27 o
   7   5   8    13286.36    13388.06    520.52 o
   8   5   8     7973.51     8448.62    338.04 o
   9   5   8     2495.81     2626.96    389.58 o
 -15   6   8       62.75       41.31    146.10 o
 -14   6   8      166.57      139.15    138.17 o
 -13   6   8      224.34      234.35    127.52 o
 -12   6   8      452.78      260.45    210.73 o
 -11   6   8     2719.44     2254.47    197.91 o
 -10   6   8      305.28      301.28     68.96 o
  -9   6   8     1095.55     1185.19     78.94 o
  -8   6   8      296.51      257.09     45.68 o
  -7   6   8       93.34       77.48     42.04 o
  -6   6   8     4124.29     4040.76    108.78 o
  -5   6   8      946.45      933.84     64.92 o
  -4   6   8      221.03      226.04     33.37 o
  -3   6   8       16.31      -20.91     25.13 o
  -2   6   8     3000.70     2927.21     96.01 o
  -1   6   8      132.13      106.90     30.73 o
   0   6   8      184.39      199.72     38.00 o
   1   6   8       10.00       57.02     53.83 o
   2   6   8      928.27      880.17     75.33 o
   3   6   8     3978.49     4404.13    190.46 o
   4   6   8     3042.15     3294.97    175.28 o
   5   6   8      232.12       92.39     61.00 o
   6   6   8      156.38       16.52     71.84 o
   7   6   8     1036.67     1009.46    129.81 o
   8   6   8      556.37      595.78    237.82 o
   9   6   8      307.26      185.48    142.13 o
 -15   7   8     7309.72     7243.66    423.83 o
 -14   7   8     9254.47     8958.54    667.00 o
 -13   7   8     5979.12     5287.54    329.78 o
 -12   7   8     6632.94     5792.27    639.71 o
 -11   7   8     5682.91     5642.31    271.80 o
 -10   7   8      235.61      201.40     77.13 o
  -9   7   8     5043.36     4931.47    147.44 o
  -8   7   8    13637.00    13136.37    205.52 o
  -7   7   8    11284.09    10992.53    186.92 o
  -6   7   8    49071.02    49720.47    518.68 o
  -5   7   8    41841.34    42098.44    538.20 o
  -4   7   8    44877.72    43406.99    531.41 o
  -3   7   8    40627.20    40987.92    502.85 o
  -2   7   8    14842.45    14727.14    217.60 o
  -1   7   8    10202.14    10283.90    200.62 o
   0   7   8     6901.81     7059.00    136.53 o
   1   7   8      131.24      140.93     43.79 o
   2   7   8     4969.07     4792.72    147.57 o
   3   7   8    12151.76    12062.35    246.01 o
   4   7   8    24985.86    25165.92    478.10 o
   5   7   8    20069.08    20835.07    439.88 o
   6   7   8    15490.73    16300.59    451.59 o
   7   7   8    14526.31    14511.69    441.22 o
   8   7   8     7792.80     8067.80    371.57 o
   9   7   8     2832.24     2672.86    251.15 o
 -15   8   8        3.80       -7.47    152.53 o
 -14   8   8      167.54      180.21    145.18 o
 -13   8   8       83.76      185.41    155.54 o
 -12   8   8      320.16      159.99    115.10 o
 -11   8   8     1152.87      948.94    128.48 o
 -10   8   8      622.25      547.51     81.65 o
  -9   8   8     2986.88     3003.36    123.64 o
  -8   8   8     1161.08     1142.97     84.96 o
  -7   8   8     3773.80     3727.18     99.38 o
  -6   8   8     1243.03     1261.68     64.64 o
  -5   8   8      340.32      281.57     42.75 o
  -4   8   8     1037.45     1041.59     60.57 o
  -3   8   8     3925.27     3849.48    175.03 o
  -2   8   8       53.72       50.56     28.48 o
  -1   8   8     4740.65     4959.47    174.73 o
   0   8   8     5153.64     4843.21    223.11 o
   1   8   8     2068.26     2051.16     95.61 o
   2   8   8     4124.76     4371.57    164.76 o
   3   8   8       70.04      -31.75     48.88 o
   4   8   8     2744.38     3146.12    172.08 o
   5   8   8     1198.62     1462.10    158.05 o
   6   8   8      130.81      102.58     95.95 o
   7   8   8      209.32      121.46    113.73 o
   8   8   8      404.98      405.43    151.92 o
   9   8   8      405.71      495.69    163.78 o
 -15   9   8     5926.05     5323.45    573.65 o
 -14   9   8     3784.46     4201.05    318.97 o
 -13   9   8     3641.67     3594.40    283.59 o
 -12   9   8     5113.40     4415.25    258.35 o
 -11   9   8     3083.05     2680.43    193.06 o
 -10   9   8      473.66      412.63     96.50 o
  -9   9   8     4355.25     3984.60    180.32 o
  -8   9   8    14549.41    14829.82    219.87 o
  -7   9   8    11317.29    11627.06    174.08 o
  -6   9   8    11875.75    11771.29    233.75 o
  -5   9   8     7512.87     7225.40    146.80 o
  -4   9   8    16525.42    17025.84    343.23 o
  -3   9   8    16671.53    16545.43    332.37 o
  -2   9   8    14791.53    14360.91    527.88 o
  -1   9   8     4421.57     4550.99    160.77 o
   0   9   8     2811.16     2767.84    121.22 o
   1   9   8      917.98     1049.85     91.69 o
   2   9   8     2171.35     1964.82    119.50 o
   3   9   8    13435.00    13640.42    287.79 o
   4   9   8    18638.84    18802.04    596.07 o
   5   9   8     7406.31     7472.04    360.47 o
   6   9   8     7299.41     6816.45    314.77 o
   7   9   8     7247.36     6814.12    343.85 o
   8   9   8     4326.25     4133.47    289.85 o
   9   9   8     1644.61     1937.64    379.92 o
 -14  10   8      340.93       93.53    147.22 o
 -13  10   8     1053.07     1222.50    168.76 o
 -12  10   8     2417.31     2393.07    199.72 o
 -11  10   8     6418.57     6140.02    290.17 o
 -10  10   8     7750.54     8026.74    307.27 o
  -9  10   8    15045.71    14545.41    295.23 o
  -8  10   8     5923.49     5733.03    150.66 o
  -7  10   8     1740.03     1709.00    108.01 o
  -6  10   8     1338.18     1254.19     69.43 o
  -5  10   8       13.40        4.42     31.10 o
  -4  10   8      342.27      476.43     70.81 o
  -3  10   8     2060.25     2262.06    137.50 o
  -2  10   8     2486.95     2417.98    128.99 o
  -1  10   8     6422.54     6431.46    141.69 o
   0  10   8    14918.71    15210.79    290.09 o
   1  10   8    20875.87    20291.07    382.12 o
   2  10   8    10234.36    10641.69    227.01 o
   3  10   8     2425.17     2479.14    256.41 o
   4  10   8     1908.40     2187.19    175.13 o
   5  10   8       18.88      -73.69     82.61 o
   6  10   8        4.90      -96.00     96.00 o
   7  10   8     1330.46     1712.32    195.43 o
   8  10   8     1312.24     1299.08    193.08 o
 -14  11   8     1798.80     1713.54    293.28 o
 -13  11   8      734.78      606.86    149.20 o
 -12  11   8      883.06      780.64    128.82 o
 -11  11   8      677.20      646.43    150.21 o
 -10  11   8      454.15      421.05     97.94 o
  -9  11   8       31.08        4.95     66.14 o
  -8  11   8     1905.72     2026.23    103.41 o
  -7  11   8     3955.11     3962.49    102.74 o
  -6  11   8     2329.53     2260.21     88.85 o
  -5  11   8     3293.64     3287.46    124.18 o
  -4  11   8    12973.48    14272.90    320.15 o
  -3  11   8     7816.46     8367.29    392.87 o
  -2  11   8     2761.93     2659.47    116.38 o
  -1  11   8      372.53      343.14     46.48 o
   0  11   8      120.51       36.53     55.83 o
   1  11   8     7685.43     7666.83    199.66 o
   2  11   8      113.89       96.83     67.92 o
   3  11   8     6303.44     6551.07    257.56 o
   4  11   8     5049.65     4965.73    258.67 o
   5  11   8     1724.97     1189.94    154.83 o
   6  11   8     1571.06     1484.92    175.25 o
   7  11   8     2119.53     2051.08    301.71 o
   8  11   8     2257.49     2111.64    200.65 o
 -14  12   8      374.69      212.61    167.63 o
 -13  12   8     2836.59     2607.65    227.95 o
 -12  12   8     7308.64     7477.65    343.77 o
 -11  12   8    10376.89    10810.64    315.05 o
 -10  12   8    13333.47    13573.90    339.88 o
  -9  12   8    14569.33    15326.29    332.39 o
  -8  12   8    10291.57    11620.75    235.18 o
  -7  12   8     8740.29     8590.60    149.74 o
  -6  12   8     4253.71     4202.79    146.25 o
  -5  12   8      917.28      861.88     96.16 o
  -4  12   8       28.36       53.60     65.07 o
  -3  12   8     2101.78     2165.53    181.19 o
  -2  12   8    10484.08    10168.45    311.69 o
  -1  12   8    14548.20    14918.81    263.30 o
   0  12   8    17161.53    17650.43    285.82 o
   1  12   8    27978.16    28220.59    516.29 o
   2  12   8     7012.78     7030.27    258.78 o
   3  12   8    12867.97    13786.94    377.38 o
   4  12   8     4130.77     4033.46    285.69 o
   5  12   8      919.46      629.18    134.47 o
   6  12   8        9.10        9.44    107.91 o
   7  12   8      881.00      872.56    166.47 o
   8  12   8     3083.37     2821.30    266.08 o
 -14  13   8        0.23     -188.65    188.65 o
 -13  13   8       90.11       87.34    130.22 o
 -12  13   8        6.00     -110.83    112.46 o
 -11  13   8      977.59      798.31    148.74 o
 -10  13   8        2.20       17.81     82.49 o
  -9  13   8       12.78      -12.99     62.94 o
  -8  13   8      175.86       95.27     57.16 o
  -7  13   8       40.85       70.35     44.99 o
  -6  13   8      762.80      755.49     61.57 o
  -5  13   8      184.71      157.32     63.39 o
  -4  13   8      499.97      534.20    149.15 o
  -3  13   8       65.51       36.81     76.06 o
  -2  13   8      283.07      303.23     99.57 o
  -1  13   8      805.79      768.27    104.52 o
   0  13   8      838.09      712.54     78.80 o
   1  13   8     1695.43     1809.86    111.11 o
   2  13   8      162.54       81.21     81.43 o
   3  13   8        1.67       79.15     83.12 o
   4  13   8      721.33      710.45    126.93 o
   5  13   8        7.95      -59.71     92.13 o
   6  13   8      258.39      309.03    124.50 o
   7  13   8       57.44       31.06    130.86 o
 -13  14   8     3871.78     3878.76    323.08 o
 -12  14   8     5421.05     5412.51    308.17 o
 -11  14   8     8838.88     9725.17    335.56 o
 -10  14   8     7524.01     8393.62    291.88 o
  -9  14   8     9533.50    10048.66    324.53 o
  -8  14   8    17401.72    18803.20    330.89 o
  -7  14   8     6959.24     7151.56    167.42 o
  -6  14   8     7052.24     7226.79    156.04 o
  -5  14   8      746.12      811.45    105.87 o
  -4  14   8      121.02      122.81     77.53 o
  -3  14   8     6315.63     6233.95    298.24 o
  -2  14   8     9695.36    10239.55    399.15 o
  -1  14   8     8121.62     7380.67    295.88 o
   0  14   8     8870.68     9157.37    316.31 o
   1  14   8     8994.94     9634.90    293.63 o
   2  14   8    17988.08    18625.26    470.00 o
   3  14   8    15303.51    15747.39    422.12 o
   4  14   8     9631.57     9498.48    418.16 o
   5  14   8     2062.18     1716.26    198.00 o
   6  14   8       97.35      111.29    152.07 o
   7  14   8     1449.65     1381.80    203.35 o
 -13  15   8     1066.32     1225.00    230.19 o
 -12  15   8      406.55      522.36    172.54 o
 -11  15   8        5.46      -80.97    101.16 o
 -10  15   8       12.66      -25.09     90.51 o
  -9  15   8       55.60       13.49     83.07 o
  -8  15   8     1043.61      957.75     98.42 o
  -7  15   8     3052.35     3036.46    122.09 o
  -6  15   8     3968.23     3918.49    157.21 o
  -5  15   8     2770.73     2739.78    165.08 o
  -4  15   8     4508.78     5447.80    313.68 o
  -3  15   8     2558.70     2836.37    236.59 o
  -2  15   8     1348.23     1647.00    159.52 o
  -1  15   8     2335.99     2101.30    132.27 o
   0  15   8        7.72        9.45    102.35 o
   1  15   8      481.18      299.37    127.73 o
   2  15   8      135.35      103.39    118.68 o
   3  15   8      267.12      359.00    140.85 o
   4  15   8      613.10      690.39    167.44 o
   5  15   8     2742.36     1694.00    945.97 o
   6  15   8     1797.06     1231.74    225.32 o
   7  15   8     1227.84     1098.83    331.16 o
 -12  16   8     3373.19     3460.61    441.46 o
 -11  16   8     5548.82     5598.52    311.21 o
 -10  16   8     6520.66     6848.40    376.71 o
  -9  16   8     7536.89     7902.83    352.53 o
  -8  16   8     7634.46     8213.41    288.51 o
  -7  16   8     5977.97     6087.14    194.27 o
  -6  16   8      748.42      675.32     84.83 o
  -5  16   8     1042.18     1040.25    117.86 o
  -4  16   8     2096.45     1610.81    177.39 o
  -3  16   8     2544.22     2471.60    251.43 o
  -2  16   8     8903.56     8449.96    781.93 o
  -1  16   8    11944.86    11893.49    305.56 o
   0  16   8    15910.59    15960.93    385.49 o
   1  16   8     7178.99     7490.82    599.11 o
   2  16   8     7910.66     7474.43    507.33 o
   3  16   8     3123.40     2850.40    261.12 o
   4  16   8     2750.70     2130.66    356.97 o
   5  16   8      462.07      151.42    231.41 o
   6  16   8       97.67       -0.30    240.76 o
 -12  17   8      666.88      807.89    215.20 o
 -11  17   8      423.53      704.70    155.58 o
 -10  17   8       28.24       93.18    116.42 o
  -9  17   8      203.53      173.44    114.01 o
  -8  17   8     3555.69     3258.59    322.01 o
  -7  17   8     6077.93     5936.57    276.05 o
  -6  17   8     9486.09     9158.87    234.36 o
  -5  17   8     4610.03     4651.77    222.54 o
  -4  17   8    10813.27    11063.23    308.33 o
  -3  17   8     9041.40     8127.89    400.40 o
  -2  17   8     5563.63     5023.28    330.16 o
  -1  17   8     4379.62     4288.50    212.61 o
   0  17   8      919.74      936.42    144.23 o
   1  17   8      719.37      689.70    114.94 o
   2  17   8      546.01      451.84    222.37 o
   3  17   8     3557.50     3078.12    743.90 o
   4  17   8     5072.99     3527.63   1066.62 o
   5  17   8     7156.74     6409.18    457.23 o
   6  17   8     3388.70     2452.16    531.46 o
 -11  18   8      633.42      860.18    195.99 o
 -10  18   8     2279.07     2031.46    231.17 o
  -9  18   8     1624.72     1680.87    206.07 o
  -8  18   8     1774.15     1641.33    259.51 o
  -7  18   8      992.91      956.78    130.94 o
  -6  18   8      180.75      125.13     85.35 o
  -5  18   8       75.59       40.00     87.14 o
  -4  18   8       16.97      -82.69     82.69 o
  -3  18   8       71.59      -24.61     97.24 o
  -2  18   8      630.03      727.33    144.82 o
  -1  18   8     1449.79     1476.66    209.18 o
   0  18   8     5600.87     5517.91    448.96 o
   1  18   8     3613.47     3396.80    245.37 o
   2  18   8     2181.30     2056.54    216.74 o
   3  18   8     1115.92     1252.46    291.96 o
   4  18   8     1121.54     1193.72    216.69 o
   5  18   8      409.19      230.04    505.55 o
 -11  19   8      819.95      886.58    233.94 o
 -10  19   8      204.75      129.62    157.32 o
  -9  19   8      555.96      254.39    148.79 o
  -8  19   8     3376.10     2714.95    235.61 o
  -7  19   8     6594.51     6428.66    309.42 o
  -6  19   8    10379.85    10781.34    364.32 o
  -5  19   8    12772.95    13525.45    511.40 o
  -4  19   8    17337.78    17854.41    606.20 o
  -3  19   8    12275.89    11554.92    732.86 o
  -2  19   8     8508.81     7463.98    533.78 o
  -1  19   8     2288.98     2298.72    340.67 o
   0  19   8      441.47      544.07    140.10 o
   1  19   8       48.34      112.73    117.88 o
   2  19   8     1981.82     1545.70    159.29 o
   3  19   8     2548.88     2807.79    223.36 o
   4  19   8     5928.31     5359.00    363.11 o
 -10  20   8      120.23      131.45    157.31 o
  -9  20   8       35.17     -127.05    134.65 o
  -8  20   8        0.71      149.57    137.86 o
  -7  20   8       58.53      -58.97    122.53 o
  -6  20   8       16.56       36.68    101.88 o
  -5  20   8      334.57      455.99    172.52 o
  -4  20   8        0.17       67.28    150.98 o
  -3  20   8      307.74      654.37    236.86 o
  -2  20   8       88.42     -226.50    226.50 o
  -1  20   8       66.23        0.58    185.01 o
   0  20   8      141.23      141.27     88.25 o
   1  20   8      108.00      176.24     97.24 o
   2  20   8      164.30      286.82    115.62 o
   3  20   8      152.15       74.71    153.69 o
   4  20   8        4.12       25.34    165.70 o
  -9  21   8       22.50      -47.47    144.85 o
  -8  21   8     1625.56     1461.36    204.10 o
  -7  21   8     1519.80     1176.06    185.43 o
  -6  21   8     4097.83     3531.21    310.29 o
  -5  21   8     6029.89     5788.81    447.57 o
  -4  21   8     5823.20     6070.77    395.99 o
  -3  21   8     6272.87     5965.73    477.98 o
  -2  21   8     2778.15     2840.56    475.95 o
  -1  21   8     1348.77     1576.22    314.26 o
   0  21   8      366.11      461.57    108.19 o
   1  21   8       15.92      -30.70    100.39 o
   2  21   8      711.45      450.10    161.00 o
   3  21   8     1371.37     1196.92    212.55 o
  -8  22   8      573.82      883.18    286.34 o
  -7  22   8      516.18      140.96    227.06 o
  -6  22   8      653.55      572.25    241.96 o
  -5  22   8      240.63       73.33    170.30 o
  -4  22   8       90.11      264.38    181.37 o
  -3  22   8      991.84      765.11    260.29 o
  -2  22   8     1387.10     1186.88    288.25 o
  -1  22   8     1364.46     1305.46    177.57 o
   0  22   8     1007.85      697.46    289.49 o
   1  22   8      542.45      473.19    265.02 o
   2  22   8     1320.50     1028.13    271.30 o
  -7  23   8      968.95      746.12    356.77 o
  -6  23   8     1958.09     1644.72    505.55 o
  -5  23   8     4427.82     4949.83    380.84 o
  -4  23   8     4615.27     4408.10    435.49 o
  -3  23   8     3019.08     3243.13    404.15 o
  -2  23   8     1216.37     1087.20    308.67 o
  -1  23   8      174.28      241.40    366.40 o
   0  23   8       49.55       83.19    250.74 o
  -4  24   8       10.39      105.11    310.88 o
  -3  24   8     2011.03     1859.79    466.32 o
  -2  24   8     2557.38     1609.19    447.08 o
 -16   1   9     3040.01     3534.34    388.33 o
 -15   1   9     3078.43     2475.32    256.04 o
 -14   1   9      685.50      404.74    122.70 o
 -13   1   9        8.89      145.13     93.72 o
 -12   1   9     3891.19     3890.27    223.09 o
 -11   1   9     7845.32     7822.12    273.90 o
 -10   1   9    11225.26    11094.58    230.84 o
  -9   1   9    20030.08    19407.56    337.97 o
  -8   1   9    23666.77    23685.29    351.95 o
  -7   1   9    34755.18    34473.29    495.50 o
  -6   1   9    12822.25    12038.94    165.95 o
  -5   1   9    22658.27    21970.88    269.46 o
  -4   1   9     3519.14     3561.29     87.07 o
  -3   1   9     4306.93     4328.05     99.07 o
  -2   1   9     2709.49     2641.37     86.63 o
  -1   1   9    10458.06    10639.82    163.75 o
   0   1   9    33262.30    34663.88    430.22 o
   1   1   9    14787.52    15343.61    246.31 o
   2   1   9    12736.09    12834.06    329.78 o
   3   1   9    14820.28    14682.50    293.86 o
   4   1   9     9925.00    10633.76    255.75 o
   5   1   9     9165.77     9524.60    254.59 o
   6   1   9       67.69      -50.70     70.76 o
   7   1   9      137.20      152.05     90.05 o
   8   1   9      419.83      471.32    135.91 o
   9   1   9     1579.69     1779.16    384.16 o
 -16   2   9      647.64      595.44    388.60 o
 -15   2   9     2021.39     1626.55    297.20 o
 -14   2   9     2942.39     2973.61    304.04 o
 -13   2   9     3493.96     4001.39    249.57 o
 -12   2   9     4897.18     4858.98    248.71 o
 -11   2   9     1782.56     1487.90    115.89 o
 -10   2   9      743.82      661.15     69.15 o
  -9   2   9      878.80      958.74     70.92 o
  -8   2   9       10.93      -18.29     37.26 o
  -7   2   9      291.63      370.28     54.85 o
  -6   2   9     4319.05     4877.45     96.33 o
  -5   2   9     4026.63     4463.31     94.06 o
  -4   2   9    13305.06    13965.24    180.36 o
  -3   2   9     5609.96     5599.65    109.50 o
  -2   2   9    11988.29    11894.10    168.81 o
  -1   2   9     2519.37     2443.50     92.47 o
   0   2   9      298.12      259.84     48.06 o
   1   2   9      246.26      243.72     52.37 o
   2   2   9       32.46      -33.70     53.25 o
   3   2   9       81.81       21.83     50.97 o
   4   2   9     1307.46     1480.58    111.69 o
   5   2   9     3854.39     3881.14    182.32 o
   6   2   9     2345.09     2361.93    155.60 o
   7   2   9     2884.72     2578.25    184.67 o
   8   2   9     1388.44     1788.65    189.05 o
   9   2   9     1804.13     1644.46    235.45 o
 -16   3   9     1658.20     1578.95    235.18 o
 -15   3   9     1151.34     1187.13    196.09 o
 -14   3   9      315.57       83.95    126.41 o
 -13   3   9        6.62       -2.36     91.30 o
 -12   3   9      652.24      675.95     98.24 o
 -11   3   9     3188.15     2976.07    146.25 o
 -10   3   9     4608.59     4876.77    160.44 o
  -9   3   9    12717.84    12316.93    212.06 o
  -8   3   9    23020.77    23299.24    299.85 o
  -7   3   9    17847.36    18336.48    309.89 o
  -6   3   9     4140.23     3865.72     95.66 o
  -5   3   9      295.84      215.66     31.31 o
  -4   3   9     2160.52     2398.66     85.12 o
  -3   3   9      689.62      839.24     47.28 o
  -2   3   9      400.35      617.31     45.91 o
  -1   3   9    19053.98    19434.32    270.08 o
   0   3   9    20149.71    19918.62    305.23 o
   1   3   9    26499.52    26091.15    383.25 o
   2   3   9     7367.12     7377.04    184.04 o
   3   3   9     8860.56     8076.34    194.81 o
   4   3   9     7239.10     7542.73    235.36 o
   5   3   9      590.00      536.24     87.64 o
   6   3   9      615.58      385.01     89.55 o
   7   3   9        7.96       18.02     96.91 o
   8   3   9      108.32       20.01    113.24 o
   9   3   9      660.77      552.63    185.11 o
 -16   4   9     2011.24     1787.93    242.11 o
 -15   4   9     4884.27     4703.82    337.12 o
 -14   4   9     6075.04     6144.81    387.94 o
 -13   4   9     6343.74     6485.44    810.52 o
 -12   4   9     6516.97     6359.30    233.13 o
 -11   4   9     6167.83     6451.11    266.08 o
 -10   4   9     9304.14     9276.13    275.68 o
  -9   4   9     6270.27     6469.94    150.54 o
  -8   4   9     1427.27     1518.29     76.13 o
  -7   4   9     2443.18     2489.27    134.73 o
  -6   4   9    14189.53    14380.66    253.35 o
  -5   4   9    35581.18    37858.65    477.30 o
  -4   4   9    21230.62    20948.71    232.41 o
  -3   4   9    19874.51    19041.48    213.82 o
  -2   4   9    35700.29    35995.15    459.61 o
  -1   4   9     9915.88     9195.93    177.86 o
   0   4   9     6161.00     6143.67    185.71 o
   1   4   9     4125.57     4167.24    137.73 o
   2   4   9      786.47      702.97     80.89 o
   3   4   9      371.03      287.79     58.00 o
   4   4   9     9257.78     9490.75    223.32 o
   5   4   9     6791.20     6892.83    211.41 o
   6   4   9     9433.53    10296.36    375.55 o
   7   4   9     7248.78     7994.32    321.50 o
   8   4   9     5501.45     6310.24    660.34 o
   9   4   9     3659.78     4358.30    351.02 o
 -16   5   9      638.91      664.48    195.97 o
 -15   5   9      266.59      211.99    208.03 o
 -14   5   9      315.89      295.71    138.48 o
 -13   5   9      311.08      142.65    123.33 o
 -12   5   9     1134.75     1056.20    119.39 o
 -11   5   9     1775.49     1723.87    128.47 o
 -10   5   9      595.73      566.74     66.79 o
  -9   5   9     2732.97     2862.94    111.99 o
  -8   5   9     1547.57     1546.59     77.92 o
  -7   5   9     1019.47      936.87     71.50 o
  -6   5   9      862.70      842.43     64.84 o
  -5   5   9      158.94      227.37     32.00 o
  -4   5   9     1278.02     1336.93     58.87 o
  -3   5   9       76.04       54.61     28.48 o
  -2   5   9      307.45      336.91     33.42 o
  -1   5   9     3673.45     3602.92    111.06 o
   0   5   9      122.94       83.22     39.81 o
   1   5   9     5496.50     5489.33    151.67 o
   2   5   9     3929.09     4028.32    147.35 o
   3   5   9    13286.89    13796.67    295.44 o
   4   5   9     8833.13     8924.05    242.91 o
   5   5   9     1202.38     1149.27    101.83 o
   6   5   9      183.39      150.04     85.67 o
   7   5   9        2.67       55.52     91.52 o
   8   5   9       18.25      -73.26    116.27 o
   9   5   9      249.59       23.10    143.08 o
 -15   6   9     5533.52     5547.20    369.27 o
 -14   6   9     9435.49     9227.94    662.78 o
 -13   6   9     7716.50     7203.17    377.62 o
 -12   6   9    11650.35    11629.23    345.61 o
 -11   6   9    12443.62    12805.41    309.25 o
 -10   6   9     1667.57     1726.48    136.77 o
  -9   6   9       56.17       19.75     42.80 o
  -8   6   9     1624.03     1520.85     76.68 o
  -7   6   9     7352.67     7149.56    160.06 o
  -6   6   9    18703.33    18277.71    294.78 o
  -5   6   9    20097.95    20777.88    286.26 o
  -4   6   9    17176.14    16024.17    246.81 o
  -3   6   9    24887.22    24967.45    344.20 o
  -2   6   9    27918.20    27386.97    402.33 o
  -1   6   9    29998.26    29425.69    365.82 o
   0   6   9     9383.16     9925.60    216.19 o
   1   6   9     3535.24     3521.05    153.02 o
   2   6   9      294.60      328.53     62.53 o
   3   6   9      820.85      869.79     93.68 o
   4   6   9    10012.25    10455.54    266.17 o
   5   6   9     6356.55     7303.30    297.08 o
   6   6   9     9947.56    10086.24    353.59 o
   7   6   9     9214.70     9016.60    439.39 o
   8   6   9     7587.20     8512.65    502.78 o
 -15   7   9        8.82      -49.97    135.80 o
 -14   7   9      125.67      228.43    142.87 o
 -13   7   9      229.12      218.88    128.51 o
 -12   7   9      301.89      146.68    142.09 o
 -11   7   9       45.55       39.42     93.16 o
 -10   7   9      206.42       93.72     60.92 o
  -9   7   9      392.35      236.30     51.74 o
  -8   7   9      986.92      825.02     67.46 o
  -7   7   9        6.19       10.36     35.32 o
  -6   7   9      292.15      270.14     57.84 o
  -5   7   9        6.26       58.82     39.03 o
  -4   7   9     1797.88     1757.35     75.04 o
  -3   7   9     2100.33     2100.69     80.04 o
  -2   7   9     6108.83     6274.22    156.85 o
  -1   7   9     1518.01     1730.17     82.78 o
   0   7   9      865.15      884.82     66.55 o
   1   7   9      526.79      392.53     80.28 o
   2   7   9      323.25      318.96     61.97 o
   3   7   9      111.60      161.13     64.30 o
   4   7   9        8.84      -18.79     68.59 o
   5   7   9        5.48      -83.29     83.29 o
   6   7   9       56.03       91.27    104.23 o
   7   7   9        9.41      -51.64    107.32 o
   8   7   9       11.85     -121.71    121.71 o
 -15   8   9     6505.36     6565.94    404.11 o
 -14   8   9     6666.04     6707.35    390.44 o
 -13   8   9     8314.95     8395.73    326.90 o
 -12   8   9     8311.50     9016.71    313.64 o
 -11   8   9     6440.83     6236.66    376.93 o
 -10   8   9     2344.86     2439.26    157.32 o
  -9   8   9     2681.45     2476.42    118.17 o
  -8   8   9       46.68       73.85     41.29 o
  -7   8   9     4791.08     4726.35    118.54 o
  -6   8   9     6269.37     6029.89    185.18 o
  -5   8   9    25110.93    25329.22    393.92 o
  -4   8   9    48382.52    47860.70    584.60 o
  -3   8   9    54611.58    54227.65    652.62 o
  -2   8   9    32935.18    33168.23    439.31 o
  -1   8   9    19627.59    19677.92    347.63 o
   0   8   9    13691.30    13418.62    226.89 o
   1   8   9     1417.46     1333.34     85.30 o
   2   8   9     2218.59     1870.67    125.78 o
   3   8   9     7496.02     7512.26    240.10 o
   4   8   9     5275.38     5740.66    273.28 o
   5   8   9     7816.03     8218.32    320.69 o
   6   8   9     9359.13     9661.94    424.62 o
   7   8   9    11958.31    12508.98    426.18 o
   8   8   9     8222.05     8316.57    408.04 o
 -15   9   9       81.28      -87.31    156.23 o
 -14   9   9       51.80      -66.14    132.68 o
 -13   9   9       17.92       52.73    110.84 o
 -12   9   9     1283.36     1256.39    156.01 o
 -11   9   9     2521.09     2381.42    225.92 o
 -10   9   9     3544.12     3454.11    246.75 o
  -9   9   9     7913.14     7983.71    278.61 o
  -8   9   9     3183.28     3220.64    100.00 o
  -7   9   9     4074.15     4442.46    131.72 o
  -6   9   9     3856.14     3902.24    128.48 o
  -5   9   9      340.04      338.56     61.84 o
  -4   9   9      818.99      909.54     90.35 o
  -3   9   9      648.33      596.13     79.52 o
  -2   9   9     2697.88     2788.35     94.10 o
  -1   9   9     7169.45     7429.60    176.96 o
   0   9   9     3744.85     3620.01    142.12 o
   1   9   9     3622.62     3404.36    138.60 o
   2   9   9     3980.64     4347.13    191.67 o
   3   9   9     2879.35     3070.80    179.76 o
   4   9   9     4855.03     4955.19    261.74 o
   5   9   9     1570.79     1421.59    209.19 o
   6   9   9      199.47      132.40    106.82 o
   7   9   9       26.67      -65.91    116.89 o
   8   9   9      100.98       64.66    135.09 o
 -15  10   9     4008.89     4078.11    330.64 o
 -14  10   9     2162.90     1856.25    237.58 o
 -13  10   9     3755.56     3691.86    305.13 o
 -12  10   9     4095.46     4651.96    262.66 o
 -11  10   9     4414.51     4769.96    252.76 o
 -10  10   9     2880.85     2850.73    170.59 o
  -9  10   9     1314.00     1148.17     91.60 o
  -8  10   9     2094.62     1903.96     87.09 o
  -7  10   9      126.71       84.75     41.65 o
  -6  10   9     5334.05     5264.55    136.63 o
  -5  10   9    10438.11    10385.25    228.52 o
  -4  10   9    15116.68    15118.05    430.62 o
  -3  10   9    10139.99     9601.08    272.56 o
  -2  10   9     8041.96     8279.23    235.71 o
  -1  10   9     8819.22     9048.18    190.55 o
   0  10   9     3870.89     3812.10    150.54 o
   1  10   9     3764.99     3862.70    122.86 o
   2  10   9     1235.58     1416.37    169.32 o
   3  10   9     2003.18     1955.44    167.78 o
   4  10   9     1121.76      995.44    161.75 o
   5  10   9     1348.54     1513.86    170.19 o
   6  10   9     2948.05     3030.08    234.10 o
   7  10   9     5595.83     5844.92    419.97 o
   8  10   9     4737.50     4103.20    297.54 o
 -14  11   9      150.85       56.79    149.46 o
 -13  11   9      290.13      107.91    134.19 o
 -12  11   9     1888.99     1539.85    182.91 o
 -11  11   9     1958.66     1995.71    154.41 o
 -10  11   9     5769.68     6022.76    228.35 o
  -9  11   9    10441.68    10969.36    286.06 o
  -8  11   9    18218.33    18851.80    431.08 o
  -7  11   9    20393.34    20230.27    296.08 o
  -6  11   9     6336.27     6593.81    141.40 o
  -5  11   9     7165.02     7258.21    225.33 o
  -4  11   9     1574.45     1495.67    137.92 o
  -3  11   9      224.93      177.64     67.69 o
  -2  11   9     3211.26     3092.45    135.38 o
  -1  11   9     7432.85     7813.13    174.56 o
   0  11   9    12307.33    11909.91    265.74 o
   1  11   9    21615.42    22080.43    477.98 o
   2  11   9    16072.46    16124.09    561.97 o
   3  11   9    21941.25    22140.36    513.96 o
   4  11   9     6834.00     6853.42    333.53 o
   5  11   9     4249.77     4087.61    257.96 o
   6  11   9     1666.92     1555.10    246.16 o
   7  11   9       25.51     -119.32    119.32 o
 -14  12   9      113.84     -142.59    142.59 o
 -13  12   9      144.47      -98.11    126.61 o
 -12  12   9     1346.18     1186.24    162.09 o
 -11  12   9     2268.31     2112.21    183.67 o
 -10  12   9       72.55      -21.64     83.12 o
  -9  12   9      207.67      115.87     70.80 o
  -8  12   9      341.64      384.32     67.96 o
  -7  12   9     3816.46     3797.78    152.67 o
  -6  12   9     2500.89     2515.91    111.91 o
  -5  12   9       24.69       26.39     61.07 o
  -4  12   9      117.11      -15.74     71.17 o
  -3  12   9      363.38      303.59     97.33 o
  -2  12   9       27.59       69.94     56.85 o
  -1  12   9     1310.96     1442.25     79.73 o
   0  12   9      399.33      518.79     65.62 o
   1  12   9     1246.40     1076.78    117.64 o
   2  12   9     1319.83     1251.03    134.11 o
   3  12   9      429.93      254.11     99.07 o
   4  12   9       92.40       79.12     95.14 o
   5  12   9       11.73       18.07    100.67 o
   6  12   9       20.74      -91.85    109.51 o
   7  12   9      908.09      881.35    174.61 o
 -14  13   9      370.41      155.97    194.33 o
 -13  13   9      433.01      245.72    138.26 o
 -12  13   9     1381.89     1254.53    168.68 o
 -11  13   9     6589.78     6376.58    319.02 o
 -10  13   9     6131.40     6293.96    257.50 o
  -9  13   9    10836.90    11196.87    279.94 o
  -8  13   9    11418.89    11200.76    293.20 o
  -7  13   9     5262.32     5433.39    182.37 o
  -6  13   9     2478.13     2457.65    109.27 o
  -5  13   9     3442.96     3413.24    181.38 o
  -4  13   9      989.53     1010.11    214.13 o
  -3  13   9        5.28       75.40     86.28 o
  -2  13   9     1471.31     1264.86    137.51 o
  -1  13   9     2613.34     2707.14    102.74 o
   0  13   9     6296.31     6458.29    314.95 o
   1  13   9    10806.89    11376.59    323.26 o
   2  13   9    11486.69    12094.09    350.75 o
   3  13   9    13056.67    13892.94    572.87 o
   4  13   9     7248.06     7053.37    299.84 o
   5  13   9     3678.52     3506.61    348.93 o
   6  13   9     1525.24     1963.38    208.61 o
   7  13   9        4.48       23.37    172.18 o
 -13  14   9      758.42      869.29    201.14 o
 -12  14   9       35.11      -54.04    114.92 o
 -11  14   9      795.52      581.88    135.78 o
 -10  14   9      404.40      384.29    105.43 o
  -9  14   9        1.77       -4.38     71.18 o
  -8  14   9      106.56       25.19     59.25 o
  -7  14   9     1065.86      912.29     73.85 o
  -6  14   9     1559.03     1430.44    118.61 o
  -5  14   9       12.01       41.28     77.17 o
  -4  14   9       98.75       85.43     86.47 o
  -3  14   9      344.25      319.74    110.03 o
  -2  14   9      960.38      989.87    133.65 o
  -1  14   9      586.13      425.66     85.75 o
   0  14   9      611.67      503.66     93.13 o
   1  14   9     1666.24     1573.76    165.39 o
   2  14   9      358.36      228.04     98.71 o
   3  14   9      702.56      873.55    131.32 o
   4  14   9       37.22       27.11    100.80 o
   5  14   9      496.56      458.69    140.22 o
   6  14   9      543.83      462.49    181.23 o
 -13  15   9       34.75      233.09    174.61 o
 -12  15   9     1602.83     1463.43    250.00 o
 -11  15   9     4478.35     4349.67    263.14 o
 -10  15   9     3125.92     3676.74    233.55 o
  -9  15   9     7802.78     8015.28    316.47 o
  -8  15   9     9699.63    10090.95    229.30 o
  -7  15   9    11674.15    11577.98    241.18 o
  -6  15   9    13301.10    12965.32    268.52 o
  -5  15   9    10103.30    10083.23    286.19 o
  -4  15   9      942.34     1017.22    174.07 o
  -3  15   9       14.16      119.07    101.21 o
  -2  15   9     5326.90     5423.55    314.78 o
  -1  15   9     8882.53     9227.31    543.63 o
   0  15   9     8596.60     8898.90    454.72 o
   1  15   9    13769.29    14320.69    498.08 o
   2  15   9     9549.53     8924.53    315.72 o
   3  15   9     9181.14     9428.79    343.07 o
   4  15   9     7555.97     7934.43    329.70 o
   5  15   9     3576.23     3289.00    300.62 o
   6  15   9      236.25     -151.83    242.01 o
 -12  16   9     3344.63     3345.35    294.30 o
 -11  16   9     1186.84     1122.21    195.28 o
 -10  16   9      588.27      506.20    117.48 o
  -9  16   9       54.56       -4.97     87.20 o
  -8  16   9     1808.13     1529.07    108.68 o
  -7  16   9     1736.35     1532.84     96.59 o
  -6  16   9     1738.72     1716.48    143.05 o
  -5  16   9     1929.60     1628.97    151.94 o
  -4  16   9    10029.82    10268.05    371.93 o
  -3  16   9    12371.35    12458.98    434.82 o
  -2  16   9     9914.67    10673.99    739.47 o
  -1  16   9     5766.79     5594.92    236.05 o
   0  16   9     1999.78     1960.16    216.03 o
   1  16   9      449.70      510.58    154.89 o
   2  16   9      148.65       36.70    130.56 o
   3  16   9      426.44      140.80    146.01 o
   4  16   9      282.89      384.52    253.81 o
   5  16   9     1563.79     1451.48    336.67 o
   6  16   9     1685.32      760.92    442.64 o
 -12  17   9      845.16      813.79    200.54 o
 -11  17   9      670.15      671.40    151.47 o
 -10  17   9     1541.85     1322.28    169.32 o
  -9  17   9     4255.79     4392.61    250.41 o
  -8  17   9     3769.10     3852.20    334.59 o
  -7  17   9     5100.41     5173.55    161.60 o
  -6  17   9      765.40      852.45    119.85 o
  -5  17   9     1257.70     1395.61    145.93 o
  -4  17   9      318.19      365.97    120.36 o
  -3  17   9        0.60       46.78    105.10 o
  -2  17   9       60.05      131.52    131.49 o
  -1  17   9     2478.36     2292.90    254.67 o
   0  17   9     2613.31     2690.09    173.64 o
   1  17   9     6341.50     5748.24    359.76 o
   2  17   9     2514.70     1882.40    342.24 o
   3  17   9     2021.23     2137.10    355.36 o
   4  17   9     1163.93      975.65    396.75 o
   5  17   9      519.11      459.05    275.82 o
 -11  18   9     3467.59     3686.03    301.33 o
 -10  18   9     1154.21      997.96    159.11 o
  -9  18   9      228.19       93.76    128.15 o
  -8  18   9       30.92       72.73    113.40 o
  -7  18   9     1083.79      943.57    151.07 o
  -6  18   9     3673.13     3746.20    214.44 o
  -5  18   9     7866.58     8004.25    284.11 o
  -4  18   9    11261.17    11710.00    365.30 o
  -3  18   9     7365.11     7184.02    430.79 o
  -2  18   9     7840.40     7745.24    373.77 o
  -1  18   9     6221.80     6068.46    553.67 o
   0  18   9     4147.76     4049.85    236.88 o
   1  18   9      992.39     1037.13    164.59 o
   2  18   9       26.53      172.42    225.06 o
   3  18   9      560.89      452.14    264.40 o
   4  18   9     1439.56     1888.76    497.41 o
 -11  19   9       84.72      -27.52    176.57 o
 -10  19   9       31.57       49.63    145.25 o
  -9  19   9      116.99      204.43    189.15 o
  -8  19   9       90.08       65.77    122.33 o
  -7  19   9      702.23      820.62    137.94 o
  -6  19   9      161.95       43.00    141.86 o
  -5  19   9       62.44       91.24    135.04 o
  -4  19   9      291.71      222.07    165.04 o
  -3  19   9      119.05      188.01    256.11 o
  -2  19   9       16.60     -131.02    179.27 o
  -1  19   9      121.45       99.32    271.65 o
   0  19   9      350.86      323.74    121.29 o
   1  19   9       14.79      -48.48    105.71 o
   2  19   9      266.50      299.95    145.02 o
   3  19   9      261.94      481.06    174.67 o
   4  19   9      550.67      713.67    303.97 o
 -10  20   9     1743.48     1871.84    228.46 o
  -9  20   9      300.47      485.59    153.87 o
  -8  20   9       67.66      147.12    129.20 o
  -7  20   9      723.19      793.81    245.33 o
  -6  20   9     1187.68      679.65    174.97 o
  -5  20   9     6573.57     6181.43    387.64 o
  -4  20   9     7047.89     7196.81    508.04 o
  -3  20   9     9568.77    11202.14    803.85 o
  -2  20   9     6239.48     5779.46    501.02 o
  -1  20   9     4094.99     4235.02    623.99 o
   0  20   9     2658.37     2834.45    252.75 o
   1  20   9      441.04      400.53    143.64 o
   2  20   9        2.87      -54.77    141.21 o
   3  20   9      784.86      653.84    182.82 o
  -9  21   9      297.76       -3.54    147.30 o
  -8  21   9      146.06       28.69    198.37 o
  -7  21   9      866.04      476.12    235.58 o
  -6  21   9     1006.58      879.15    252.58 o
  -5  21   9      247.96      254.99    174.76 o
  -4  21   9       94.89      153.47    204.88 o
  -3  21   9      196.30     -134.48    256.11 o
  -2  21   9        5.49      136.20    260.55 o
  -1  21   9       65.49     -111.61    190.88 o
   0  21   9       45.56       30.55    123.82 o
   1  21   9      243.71     -115.10    223.76 o
   2  21   9      634.02      530.24    190.58 o
  -8  22   9        3.32       18.23    218.75 o
  -7  22   9      118.50      102.03    219.69 o
  -6  22   9     1752.41     1367.31    286.54 o
  -5  22   9     3328.64     3342.92    633.61 o
  -4  22   9     4286.45     4238.04    427.95 o
  -3  22   9     4613.61     4758.79    457.93 o
  -2  22   9     2956.13     2534.43    509.26 o
  -1  22   9     1660.27     1797.14    348.35 o
   0  22   9     1102.58      825.48    295.94 o
   1  22   9      445.19      744.12    286.65 o
  -6  23   9     3622.64     4223.56    595.12 o
  -5  23   9     1986.83     1983.73    467.80 o
  -4  23   9      291.58      237.38    472.25 o
  -3  23   9      276.25      204.67    267.21 o
  -2  23   9      775.48      801.29    288.51 o
  -1  23   9     1348.14      871.48    351.59 o
 -16   0  10     7856.20     7403.45    731.31 o
 -15   0  10     5164.26     4482.63    552.19 o
 -14   0  10     3752.01     3580.69    391.56 o
 -13   0  10      481.19      200.91    239.08 o
 -12   0  10      389.50      295.94    136.04 o
 -11   0  10     1573.33     1577.49    199.27 o
 -10   0  10     5397.94     5391.79    366.08 o
  -9   0  10     7278.73     7684.11    274.42 o
  -8   0  10    14672.66    14521.50    393.12 o
  -7   0  10    18566.89    18964.49    389.11 o
  -6   0  10    46059.07    46349.20    668.12 o
  -5   0  10    24728.61    24978.86    462.61 o
  -4   0  10     9695.59     9236.82    225.83 o
  -3   0  10      687.83      637.55     91.63 o
  -2   0  10       20.65      -11.65     44.26 o
  -1   0  10      429.36      326.29     61.56 o
   0   0  10     9713.75     9349.13    381.63 o
   1   0  10    17715.51    17434.20    432.48 o
   2   0  10    14314.45    13396.40    386.20 o
   3   0  10    12371.84    13872.63    414.61 o
   4   0  10    17127.89    16243.49    598.91 o
   5   0  10    14872.46    16550.73    625.65 o
   6   0  10     3106.99     3724.27    317.43 o
   7   0  10     2161.82     2243.49    325.37 o
   8   0  10      476.14      728.35    297.56 o
 -16   1  10        2.40       57.13    175.99 o
 -15   1  10      417.13      443.65    151.45 o
 -14   1  10      410.71      328.65    115.15 o
 -13   1  10      491.97      547.30    119.90 o
 -12   1  10      331.37      388.55    100.59 o
 -11   1  10      857.97      749.84    109.90 o
 -10   1  10     1427.83     1526.40    138.70 o
  -9   1  10       96.92       86.82     50.57 o
  -8   1  10      656.52      670.35     72.33 o
  -7   1  10      987.09      911.07     71.21 o
  -6   1  10        4.71       20.94     29.17 o
  -5   1  10      411.62      277.72     41.50 o
  -4   1  10     2719.07     2810.40     89.51 o
  -3   1  10     4892.14     4501.86    114.04 o
  -2   1  10     8977.87     9162.81    151.16 o
  -1   1  10     7143.18     6966.87    135.87 o
   0   1  10     7970.44     7900.68    178.00 o
   1   1  10     2125.96     2321.02    122.85 o
   2   1  10      491.29      550.81     69.96 o
   3   1  10     1216.13     1405.92    106.94 o
   4   1  10     1433.83     1505.10    118.67 o
   5   1  10      102.59       56.20     76.26 o
   6   1  10       95.71      -57.58     77.63 o
   7   1  10      375.62      133.30    109.43 o
   8   1  10      547.21      603.20    166.34 o
 -16   2  10     5969.87     6262.80    482.39 o
 -15   2  10     4959.34     4766.32    338.64 o
 -14   2  10     3215.34     2837.81    389.43 o
 -13   2  10     2374.95     2324.28    187.60 o
 -12   2  10       34.15      -51.39     76.25 o
 -11   2  10       90.71       42.60     59.20 o
 -10   2  10     1515.20     1601.64    109.69 o
  -9   2  10     9668.78     9417.58    189.60 o
  -8   2  10    15779.04    15699.87    292.08 o
  -7   2  10    29218.76    29972.19    447.51 o
  -6   2  10    20531.95    19837.09    260.04 o
  -5   2  10    29838.92    29465.28    327.72 o
  -4   2  10    18617.59    18665.03    243.54 o
  -3   2  10    12040.88    11815.55    180.08 o
  -2   2  10     5758.18     5421.37    112.32 o
  -1   2  10      454.39      491.19     52.42 o
   0   2  10     7339.01     7513.55    221.77 o
   1   2  10    20802.51    21494.83    342.85 o
   2   2  10    13241.11    13699.55    260.71 o
   3   2  10    11619.10    12864.39    356.39 o
   4   2  10     9117.65     9666.98    248.54 o
   5   2  10     7877.92     8275.45    249.96 o
   6   2  10     3973.39     4615.93    216.52 o
   7   2  10     1443.37     1350.01    168.33 o
   8   2  10      927.21      759.49    181.63 o
 -16   3  10      150.26       41.80    186.80 o
 -15   3  10     1807.86     1702.33    229.98 o
 -14   3  10     3360.87     3408.05    277.02 o
 -13   3  10     3422.23     3438.09    318.56 o
 -12   3  10     2093.18     2140.76    172.28 o
 -11   3  10     6781.79     6545.41    244.50 o
 -10   3  10     8464.93     8481.00    192.41 o
  -9   3  10     2802.65     2639.30    112.62 o
  -8   3  10      343.31      299.95     55.13 o
  -7   3  10      462.55      405.33     59.22 o
  -6   3  10     1157.76     1225.25     61.86 o
  -5   3  10    13950.79    13470.76    195.51 o
  -4   3  10    13419.99    13903.70    202.19 o
  -3   3  10    13653.86    12842.75    252.68 o
  -2   3  10    11171.71    10859.18    173.59 o
  -1   3  10    11834.35    11295.47    194.52 o
   0   3  10    26619.96    27332.98    394.60 o
   1   3  10    13189.61    13311.43    251.59 o
   2   3  10     1975.10     2066.49    140.36 o
   3   3  10       93.21       40.74     52.10 o
   4   3  10     1521.83     1523.05    112.13 o
   5   3  10     1588.90     1500.99    125.28 o
   6   3  10     1322.38     1215.94    189.69 o
   7   3  10     2929.92     3182.33    232.69 o
   8   3  10     2310.20     2223.82    253.55 o
 -16   4  10     2148.72     1690.72    308.13 o
 -15   4  10     2226.95     1671.80    302.28 o
 -14   4  10     1461.40     1508.95    307.51 o
 -13   4  10      383.04      265.10    144.48 o
 -12   4  10       94.96       -5.76     66.82 o
 -11   4  10      432.78      351.80     86.51 o
 -10   4  10      714.62      810.86     71.46 o
  -9   4  10      255.22      232.29     47.08 o
  -8   4  10     4049.13     4149.51    133.74 o
  -7   4  10    11916.71    11808.56    261.49 o
  -6   4  10    11286.37    11583.92    209.19 o
  -5   4  10     6256.78     5854.70    141.87 o
  -4   4  10     4194.02     4242.01    130.76 o
  -3   4  10      821.75      606.79     48.40 o
  -2   4  10       10.16      -26.78     27.01 o
  -1   4  10      150.46      110.00     37.95 o
   0   4  10     1092.95     1125.06    114.40 o
   1   4  10       69.98       56.46     48.22 o
   2   4  10      188.74      127.06     57.50 o
   3   4  10     2921.94     2767.01    151.02 o
   4   4  10     5959.33     6324.94    205.35 o
   5   4  10     3651.41     3753.88    184.64 o
   6   4  10     2316.91     2805.12    264.57 o
   7   4  10      421.91      438.82    159.40 o
   8   4  10      306.59      459.80    156.38 o
 -16   5  10      513.19      471.24    179.06 o
 -15   5  10     2864.56     2715.57    265.43 o
 -14   5  10     6292.00     7296.03    393.18 o
 -13   5  10     6733.30     6680.35    360.60 o
 -12   5  10     7457.53     7495.89    279.07 o
 -11   5  10     9145.81     9137.55    249.21 o
 -10   5  10    12393.30    12135.52    239.87 o
  -9   5  10     9101.66     9136.91    213.84 o
  -8   5  10     5242.13     5036.21    141.77 o
  -7   5  10      314.72      139.67     43.54 o
  -6   5  10     1074.38     1153.67     66.28 o
  -5   5  10    14467.00    14997.91    211.83 o
  -4   5  10    10860.53    10051.02    151.31 o
  -3   5  10    30521.58    29641.06    345.86 o
  -2   5  10    27308.05    25740.10    356.21 o
  -1   5  10    27905.20    28098.08    397.72 o
   0   5  10    21898.15    21676.44    333.91 o
   1   5  10    10797.63    11046.09    227.11 o
   2   5  10     5234.50     4898.08    171.03 o
   3   5  10      196.85      204.00     71.02 o
   4   5  10      366.32      367.44     85.44 o
   5   5  10     1869.47     1895.98    237.61 o
   6   5  10     2363.38     2612.68    173.99 o
   7   5  10     5802.23     5908.61    328.21 o
   8   5  10     4961.02     5072.02    441.67 o
 -15   6  10       81.50       81.27    153.10 o
 -14   6  10      343.40      238.12    136.83 o
 -13   6  10        8.16     -105.81    105.81 o
 -12   6  10      426.78      357.41    104.32 o
 -11   6  10       65.75       35.53     82.72 o
 -10   6  10      750.57      691.12     76.61 o
  -9   6  10     1122.48     1060.93     71.19 o
  -8   6  10     4269.31     4153.01    137.12 o
  -7   6  10     3680.96     3468.78    125.18 o
  -6   6  10     1862.60     1715.97     86.17 o
  -5   6  10       11.23      -21.22     32.64 o
  -4   6  10      425.50      529.16     97.61 o
  -3   6  10        2.25       54.54     35.62 o
  -2   6  10      160.37      160.94     36.65 o
  -1   6  10      224.94      253.39     44.04 o
   0   6  10       27.18      -20.95     36.76 o
   1   6  10      368.63      389.21     63.47 o
   2   6  10      135.32       89.61     60.52 o
   3   6  10     1116.64     1128.69    106.61 o
   4   6  10     1448.13     1439.67    141.23 o
   5   6  10      561.83      201.84    106.05 o
   6   6  10      258.88      132.39    111.73 o
   7   6  10      201.54       55.99    121.87 o
   8   6  10        1.36       78.74    132.97 o
 -15   7  10     3318.39     3635.58    305.96 o
 -14   7  10     9064.58     8837.27    418.35 o
 -13   7  10    12324.38    11805.95    431.63 o
 -12   7  10    17412.23    17644.84    584.62 o
 -11   7  10    14023.07    13521.37    362.57 o
 -10   7  10     6005.63     6287.74    182.28 o
  -9   7  10     9343.60     9339.23    228.11 o
  -8   7  10     3877.94     4049.20    120.07 o
  -7   7  10     1390.56     1701.29    105.31 o
  -6   7  10     1354.41     1474.39    100.73 o
  -5   7  10    12748.00    13069.75    222.99 o
  -4   7  10    23113.45    24466.54    346.53 o
  -3   7  10    24327.36    23185.13    335.03 o
  -2   7  10    40334.54    39944.54    598.82 o
  -1   7  10    25885.84    26572.16    345.49 o
   0   7  10    12352.56    12537.21    230.09 o
   1   7  10     6238.57     6369.22    204.24 o
   2   7  10    12556.43    12144.29    271.54 o
   3   7  10       35.55       -4.96     70.70 o
   4   7  10       55.73      109.76     84.71 o
   5   7  10     2285.27     2205.82    199.88 o
   6   7  10     4312.46     4471.29    276.50 o
   7   7  10     4848.18     5212.72    313.69 o
   8   7  10     8752.79     9496.88    428.70 o
 -15   8  10      625.25      443.41    175.41 o
 -14   8  10      774.94      548.35    166.62 o
 -13   8  10      137.47      245.61    128.13 o
 -12   8  10      695.45      574.36    121.44 o
 -11   8  10     1050.87      851.51    123.91 o
 -10   8  10      600.72      690.85     94.07 o
  -9   8  10      107.00      -22.17     48.86 o
  -8   8  10      132.34      127.29     45.26 o
  -7   8  10     6881.57     6893.19    144.24 o
  -6   8  10     3594.56     3721.83    138.53 o
  -5   8  10     2394.74     2437.07     91.59 o
  -4   8  10     3084.45     3206.25    100.42 o
  -3   8  10     1539.50     1565.55    104.34 o
  -2   8  10        3.16       35.84     37.29 o
  -1   8  10      329.75      264.03     54.81 o
   0   8  10     2344.04     2533.05    105.26 o
   1   8  10     1501.17     1374.90     91.21 o
   2   8  10      611.57      706.73    171.07 o
   3   8  10     3010.23     2975.97    199.07 o
   4   8  10     1478.17     1610.67    254.27 o
   5   8  10     1441.57     1418.79    163.75 o
   6   8  10      414.88      399.42    131.78 o
   7   8  10      359.68      192.04    137.51 o
 -15   9  10     1756.99     1417.66    395.47 o
 -14   9  10     3024.97     2717.00    262.89 o
 -13   9  10     5799.69     5791.75    525.04 o
 -12   9  10    10548.67    10249.30    476.01 o
 -11   9  10    14335.67    14466.19    388.66 o
 -10   9  10    16719.93    17784.79    375.08 o
  -9   9  10     3360.66     3211.33    132.00 o
  -8   9  10     8360.18     8366.22    280.93 o
  -7   9  10      128.49      179.94     43.39 o
  -6   9  10     1210.34     1346.49     81.08 o
  -5   9  10     3900.16     4267.71    136.60 o
  -4   9  10     6836.29     6915.41    142.26 o
  -3   9  10     3049.68     2767.49    125.22 o
  -2   9  10    15213.55    15116.25    252.78 o
  -1   9  10    13669.97    13087.61    259.58 o
   0   9  10     9762.62     9878.81    230.19 o
   1   9  10     3508.29     3856.42    178.31 o
   2   9  10     4102.36     3811.58    405.44 o
   3   9  10      861.30      827.21    128.77 o
   4   9  10       41.79       61.29     91.78 o
   5   9  10      996.77     1015.49    173.49 o
   6   9  10     2903.48     3272.00    249.61 o
   7   9  10     3630.56     3281.71    438.16 o
 -15  10  10     2341.30     2351.35    265.70 o
 -14  10  10     2577.76     2654.52    336.06 o
 -13  10  10     1007.46     1376.46    173.49 o
 -12  10  10        9.18       84.87    103.38 o
 -11  10  10      342.07      254.76    102.51 o
 -10  10  10     1842.33     1958.18    125.50 o
  -9  10  10     2436.38     2455.21    116.57 o
  -8  10  10    12200.52    12735.34    381.56 o
  -7  10  10    23454.93    23716.91    329.93 o
  -6  10  10     9822.32     9975.22    211.13 o
  -5  10  10     8501.52     8412.44    188.21 o
  -4  10  10     3659.09     3486.15    173.48 o
  -3  10  10     3244.28     3092.22    179.30 o
  -2  10  10     1493.74     1562.04     81.95 o
  -1  10  10      127.21       28.46     47.61 o
   0  10  10      197.84      239.02     61.16 o
   1  10  10     3576.47     4005.69    184.44 o
   2  10  10     3746.48     3617.00    360.80 o
   3  10  10     9295.06     9275.07    348.93 o
   4  10  10     4973.93     5075.24    275.22 o
   5  10  10     4018.34     3898.29    403.63 o
   6  10  10     2244.06     2031.44    207.64 o
   7  10  10     1124.71      869.58    188.29 o
 -14  11  10     1016.57     1027.64    196.98 o
 -13  11  10     1435.93     1607.11    219.02 o
 -12  11  10     1870.04     2061.46    185.11 o
 -11  11  10     1935.62     2174.24    221.80 o
 -10  11  10     6852.47     7332.58    420.78 o
  -9  11  10       49.81       26.59     58.80 o
  -8  11  10     3479.25     3330.31    165.10 o
  -7  11  10     1606.27     1591.82     84.47 o
  -6  11  10      837.15      776.45    101.29 o
  -5  11  10      682.17      581.67    100.96 o
  -4  11  10     4192.70     4225.95    186.57 o
  -3  11  10     6529.76     6107.42    232.23 o
  -2  11  10     2532.32     2364.65     97.81 o
  -1  11  10     1026.57      956.10     74.26 o
   0  11  10      447.05      493.59     80.51 o
   1  11  10       71.80       80.38     73.42 o
   2  11  10       79.46       45.88     81.56 o
   3  11  10     1017.73      786.00    152.38 o
   4  11  10        3.47      -84.93     84.93 o
   5  11  10       98.63       72.38    111.55 o
   6  11  10     1047.34     1202.10    330.77 o
   7  11  10     2593.31     2919.81    332.69 o
 -14  12  10     2409.46     2519.75    270.30 o
 -13  12  10     1389.13     1294.08    177.91 o
 -12  12  10       63.22       25.92    108.55 o
 -11  12  10      275.05      156.36    104.62 o
 -10  12  10     3970.41     3989.82    209.94 o
  -9  12  10     3980.89     4144.28    162.69 o
  -8  12  10    23397.53    23927.78    347.24 o
  -7  12  10     9457.17    10606.55    237.66 o
  -6  12  10    15776.57    15696.41    353.24 o
  -5  12  10     9433.68     9663.72    306.22 o
  -4  12  10     4502.59     4486.93    270.78 o
  -3  12  10     4591.68     4307.09    272.22 o
  -2  12  10      856.86      781.67     72.16 o
  -1  12  10       77.25       43.83     43.88 o
   0  12  10     3272.82     3071.29    273.14 o
   1  12  10     3727.17     3686.44    206.87 o
   2  12  10     9891.76    11201.66    362.40 o
   3  12  10     5048.50     5143.37    267.96 o
   4  12  10     8201.40     8469.45    818.81 o
   5  12  10     6010.84     6981.43    448.51 o
   6  12  10     4589.21     4266.81    488.25 o
 -14  13  10      142.17      -47.22    144.56 o
 -13  13  10      224.81      229.24    132.08 o
 -12  13  10       48.08      -67.43    147.44 o
 -11  13  10      368.45      355.78    119.91 o
 -10  13  10       15.61      -84.68     84.68 o
  -9  13  10       55.32       -4.09     63.61 o
  -8  13  10     1813.37     1727.85     96.34 o
  -7  13  10     1421.58     1245.36     91.64 o
  -6  13  10     1422.29     1404.13    129.99 o
  -5  13  10      626.49      680.97    179.92 o
  -4  13  10      102.33        7.25     87.98 o
  -3  13  10       19.02       69.88    128.13 o
  -2  13  10       33.20       28.67     62.25 o
  -1  13  10       89.87       49.84     53.80 o
   0  13  10        6.91       67.31     58.66 o
   1  13  10      242.25      237.57     87.09 o
   2  13  10       66.96      -81.00     81.00 o
   3  13  10      175.75      147.52    100.70 o
   4  13  10        2.27       11.93    101.96 o
   5  13  10       39.01     -111.70    111.70 o
   6  13  10       44.96       44.68    131.14 o
 -13  14  10      644.70      473.93    152.45 o
 -12  14  10      503.88      460.31    135.07 o
 -11  14  10      537.54      726.01    138.67 o
 -10  14  10     1346.81     1088.71    142.27 o
  -9  14  10     9219.23     9681.06    407.56 o
  -8  14  10    12045.33    12664.09    381.50 o
  -7  14  10     9202.98     9720.58    232.11 o
  -6  14  10    15802.32    15944.05    341.94 o
  -5  14  10    11748.27    11560.87    392.61 o
  -4  14  10    10290.88    10677.08    394.41 o
  -3  14  10     1606.46     1653.42    189.43 o
  -2  14  10      107.64      221.09    115.50 o
  -1  14  10       12.75       76.84     70.29 o
   0  14  10      675.31      446.37     97.18 o
   1  14  10     5229.19     4991.19    465.39 o
   2  14  10     7611.06     7873.74    630.42 o
   3  14  10     9062.97     8845.86    335.84 o
   4  14  10     7574.47     7998.92    333.34 o
   5  14  10     6873.68     7690.29    586.97 o
   6  14  10     3540.12     3386.17    377.65 o
 -13  15  10     2571.14     2240.08    334.68 o
 -12  15  10     2714.13     2620.87    377.57 o
 -11  15  10     1064.42     1003.20    156.19 o
 -10  15  10      888.36      798.22    122.74 o
  -9  15  10       47.75      150.89     79.28 o
  -8  15  10      148.87      163.54     77.84 o
  -7  15  10        1.37      -13.12     59.16 o
  -6  15  10      226.56      403.64     97.30 o
  -5  15  10       62.29       65.78     96.26 o
  -4  15  10      571.01      757.83    189.44 o
  -3  15  10     1951.15     1530.59    186.43 o
  -2  15  10     1713.46     1233.94    191.05 o
  -1  15  10     3485.18     3679.83    279.27 o
   0  15  10     1901.30     1952.04    266.09 o
   1  15  10      352.71      375.65    102.29 o
   2  15  10      266.03      421.81    116.24 o
   3  15  10      123.02      -46.00    106.14 o
   4  15  10       96.79      179.56    123.32 o
   5  15  10        4.73     -140.80    140.80 o
 -12  16  10       42.45       -6.44    153.11 o
 -11  16  10       65.22      -63.72    159.83 o
 -10  16  10     1526.31     1613.55    154.68 o
  -9  16  10     5338.55     5048.36    312.05 o
  -8  16  10     5231.99     5723.23    285.26 o
  -7  16  10     6321.16     6325.15    219.47 o
  -6  16  10     5133.93     5239.19    240.00 o
  -5  16  10     6539.25     6657.55    362.94 o
  -4  16  10     5421.48     5046.87    301.64 o
  -3  16  10     1349.98     1680.57    200.15 o
  -2  16  10       16.88       31.15    107.71 o
  -1  16  10       86.17       28.58    116.67 o
   0  16  10     1735.70     1470.33    200.79 o
   1  16  10     5406.37     4789.34    333.10 o
   2  16  10     4429.59     4071.76    341.76 o
   3  16  10     4651.57     4110.27    475.95 o
   4  16  10     2959.11     3225.35    423.94 o
   5  16  10     2150.72     2185.80    505.55 o
 -12  17  10     6426.51     6162.18    386.64 o
 -11  17  10     4474.81     4435.22    314.48 o
 -10  17  10     4534.10     4780.07    271.62 o
  -9  17  10     2576.46     2609.23    200.52 o
  -8  17  10      568.48      649.48    100.41 o
  -7  17  10      103.32      -31.95     97.93 o
  -6  17  10      759.56      677.89    168.16 o
  -5  17  10     1258.16     1448.08    156.73 o
  -4  17  10     5796.19     5633.46    362.06 o
  -3  17  10     5839.54     6005.78    372.97 o
  -2  17  10     8658.65     8222.16    388.34 o
  -1  17  10     6021.34     5925.73    546.85 o
   0  17  10     5480.73     5771.96    574.32 o
   1  17  10     2922.95     2936.03    391.95 o
   2  17  10      962.73      931.01    379.72 o
   3  17  10      167.63      153.05    243.00 o
   4  17  10       19.33     -106.92    244.38 o
 -11  18  10        8.03      -47.05    142.07 o
 -10  18  10      195.59      217.47    182.91 o
  -9  18  10      418.83      448.98    230.55 o
  -8  18  10     1246.13     1265.09    113.11 o
  -7  18  10     3547.72     3364.43    330.32 o
  -6  18  10     1134.25     1224.23    140.13 o
  -5  18  10     3501.11     3401.12    230.45 o
  -4  18  10     1377.48     1473.89    244.12 o
  -3  18  10      260.53      192.65    135.41 o
  -2  18  10        0.78      157.74    127.40 o
  -1  18  10      632.61      852.60    254.56 o
   0  18  10      668.22      628.81    136.24 o
   1  18  10      959.11      924.77    283.40 o
   2  18  10     1557.56     1381.19    579.57 o
   3  18  10     1227.69      842.54    306.18 o
   4  18  10     1656.14     1674.54    370.28 o
 -11  19  10     4741.57     4980.54    495.19 o
 -10  19  10     3264.37     3950.22    323.33 o
  -9  19  10     2686.49     2897.24    233.37 o
  -8  19  10      923.47      830.13    187.12 o
  -7  19  10        2.84      -63.47    291.64 o
  -6  19  10      255.53      157.78    122.01 o
  -5  19  10     3212.36     3066.04    268.98 o
  -4  19  10     4677.86     4452.69    390.85 o
  -3  19  10     9508.59     9727.73   1377.51 o
  -2  19  10    10478.46     9818.21   1327.17 o
  -1  19  10     6419.76     6027.38    933.39 o
   0  19  10     5342.04     5510.72    558.80 o
   1  19  10     3115.60     3091.21    345.76 o
   2  19  10     1506.02     1139.60    191.84 o
   3  19  10      215.95       43.83    256.72 o
 -10  20  10      173.25      217.16    153.40 o
  -9  20  10      417.21      298.68    229.37 o
  -8  20  10      346.24      479.99    220.53 o
  -7  20  10      356.98       73.39    191.41 o
  -6  20  10       12.33       88.33    282.01 o
  -5  20  10      142.48      194.75    196.30 o
  -4  20  10      229.34       78.92    195.28 o
  -3  20  10       57.56      207.26    269.43 o
  -2  20  10       81.85      225.08    220.86 o
  -1  20  10       12.28       -1.25    210.57 o
   0  20  10        0.24      -55.43    215.19 o
   1  20  10      199.67      -27.57    139.37 o
   2  20  10      154.30      -92.84    148.28 o
  -9  21  10     2330.86     2053.14    567.73 o
  -8  21  10     1184.05      817.04    254.60 o
  -7  21  10      142.81      463.83    235.53 o
  -6  21  10       45.20      300.52    267.95 o
  -5  21  10      795.95      990.34    392.30 o
  -4  21  10     1534.21     1533.59    345.67 o
  -3  21  10     5301.21     4626.23    623.25 o
  -2  21  10     7584.87     6720.16    564.25 o
  -1  21  10     6480.39     7407.11    611.74 o
   0  21  10     4417.87     4687.43   1036.28 o
   1  21  10     2526.29     2727.47    427.95 o
  -7  22  10     1069.00      914.49    278.64 o
  -6  22  10      397.70      524.06    325.69 o
  -5  22  10     1271.84     1168.03    387.86 o
  -4  22  10      490.19      235.52    245.01 o
  -3  22  10      631.13      575.64    257.13 o
  -2  22  10        1.59       28.13    282.76 o
  -1  22  10       94.59      209.66    243.93 o
   0  22  10        9.98     -117.05    241.38 o
  -5  23  10      185.09      324.21    346.41 o
  -4  23  10     1443.79     2016.22    353.15 o
  -3  23  10     1911.04     2752.30    393.39 o
 -16   1  11     6821.27     7063.38    508.74 o
 -15   1  11    10385.48     9458.24    809.78 o
 -14   1  11    11323.77    11583.94    431.49 o
 -13   1  11     4918.00     5335.99    269.95 o
 -12   1  11     1002.25      967.36    152.80 o
 -11   1  11      990.26     1096.10    122.71 o
 -10   1  11      690.98      656.24    124.36 o
  -9   1  11     1683.06     1771.02    105.51 o
  -8   1  11    17216.65    17139.76    312.53 o
  -7   1  11    33516.55    32689.19    362.90 o
  -6   1  11    34067.31    34551.68    423.86 o
  -5   1  11    19382.63    18928.67    259.37 o
  -4   1  11    39055.84    38017.50    430.55 o
  -3   1  11    27865.28    26693.67    315.25 o
  -2   1  11     8056.47     7906.39    146.55 o
  -1   1  11     4366.23     4344.34    132.47 o
   0   1  11      380.79      323.74     91.32 o
   1   1  11      527.93      619.80     75.18 o
   2   1  11     3541.64     3835.87    154.70 o
   3   1  11    13622.72    14324.89    375.80 o
   4   1  11    22511.41    22493.99    518.61 o
   5   1  11    19611.96    20572.48    770.52 o
   6   1  11     6240.43     6931.06    327.18 o
   7   1  11     4391.26     4357.92    307.58 o
   8   1  11     2106.08     2273.42    301.34 o
 -16   2  11       72.14      306.56    192.81 o
 -15   2  11      993.23      998.96    179.59 o
 -14   2  11      736.20      668.62    160.47 o
 -13   2  11     3427.54     3130.80    208.64 o
 -12   2  11     1067.48     1062.22    132.09 o
 -11   2  11     6614.50     6935.46    269.02 o
 -10   2  11     4434.05     4349.34    174.45 o
  -9   2  11     5397.67     5464.13    181.05 o
  -8   2  11      746.83      671.41     74.22 o
  -7   2  11       22.27       68.29     34.78 o
  -6   2  11      678.48      700.38     55.72 o
  -5   2  11       63.45      146.01     38.57 o
  -4   2  11      125.97      216.19     48.04 o
  -3   2  11     2647.25     2667.35     91.01 o
  -2   2  11    12845.69    12624.51    201.40 o
  -1   2  11    15133.86    15281.22    246.71 o
   0   2  11    20646.53    21063.76    336.52 o
   1   2  11     8044.47     8050.24    209.13 o
   2   2  11     7039.00     7320.18    230.17 o
   3   2  11     1626.18     1544.78    110.81 o
   4   2  11       34.81       31.82     65.14 o
   5   2  11       50.39       38.76     81.39 o
   6   2  11       42.69      -32.61    101.83 o
   7   2  11      461.46      477.71    181.82 o
 -16   3  11     4226.83     4628.67    917.10 o
 -15   3  11     4212.91     3810.84    295.24 o
 -14   3  11     6122.27     5489.59    333.38 o
 -13   3  11     4935.86     4725.05    298.84 o
 -12   3  11      936.26     1091.75    132.01 o
 -11   3  11      559.00      551.15    150.43 o
 -10   3  11       29.44       40.41     58.73 o
  -9   3  11      235.61       71.58     50.20 o
  -8   3  11     5327.63     5024.83    158.75 o
  -7   3  11    12485.33    12336.24    208.93 o
  -6   3  11    15600.31    15261.01    218.55 o
  -5   3  11    18978.78    18292.60    252.58 o
  -4   3  11    14026.77    13721.41    219.35 o
  -3   3  11    10606.56    10757.80    186.12 o
  -2   3  11     5442.00     5691.39    129.66 o
  -1   3  11      382.34      295.51     71.55 o
   0   3  11      487.24      431.96     63.66 o
   1   3  11      102.45       30.37     64.88 o
   2   3  11     1779.67     1666.33    154.81 o
   3   3  11      752.10      770.95     96.46 o
   4   3  11     8308.97     8517.07    230.65 o
   5   3  11     7514.51     7438.04    284.13 o
   6   3  11     4020.60     3963.98    223.67 o
   7   3  11     1332.15     1483.97    189.43 o
 -16   4  11       13.96       10.79    201.33 o
 -15   4  11      428.28      529.23    163.56 o
 -14   4  11     3297.63     3018.59    264.16 o
 -13   4  11     4338.10     4104.97    285.81 o
 -12   4  11     4071.76     4045.38    264.65 o
 -11   4  11    12176.39    12485.90    289.11 o
 -10   4  11    16322.37    16572.21    300.09 o
  -9   4  11    17874.83    17870.62    302.48 o
  -8   4  11    10452.51    10274.15    226.74 o
  -7   4  11     2954.93     2836.40    109.37 o
  -6   4  11      349.20      486.49     56.51 o
  -5   4  11      267.21      301.17     41.40 o
  -4   4  11    11392.74    11626.58    195.58 o
  -3   4  11    24743.55    24817.84    356.06 o
  -2   4  11    24244.55    24170.99    333.44 o
  -1   4  11    16070.10    16703.08    307.94 o
   0   4  11     6992.26     7588.67    226.91 o
   1   4  11     9669.05     9413.46    221.87 o
   2   4  11    11695.28    12189.48    398.11 o
   3   4  11     8922.32     9172.76    249.42 o
   4   4  11      239.46      308.05     97.55 o
   5   4  11        0.91       -0.30     95.80 o
   6   4  11      942.62      737.74    149.95 o
   7   4  11     2046.39     1928.60    212.14 o
 -16   5  11      340.08      243.16    162.14 o
 -15   5  11     1202.37      930.38    188.59 o
 -14   5  11     1629.99     1453.12    251.38 o
 -13   5  11     2496.75     2619.24    231.18 o
 -12   5  11     1805.95     1908.75    320.09 o
 -11   5  11       12.24       29.70     65.25 o
 -10   5  11     1175.52     1072.33     84.98 o
  -9   5  11      717.37      746.78     73.89 o
  -8   5  11     7293.64     7366.75    311.80 o
  -7   5  11     3993.39     4185.15    166.69 o
  -6   5  11     5918.90     5920.18    141.66 o
  -5   5  11     4769.50     4685.54    115.61 o
  -4   5  11     1462.77     1353.86     70.49 o
  -3   5  11     1738.86     1502.66     72.54 o
  -2   5  11     5991.44     6021.72    129.02 o
  -1   5  11     6074.57     6047.62    189.82 o
   0   5  11      527.09      680.57     81.39 o
   1   5  11      273.50      144.07     56.93 o
   2   5  11     2699.68     2343.23    196.00 o
   3   5  11      298.19      305.01     89.29 o
   4   5  11     1886.73     2033.11    162.60 o
   5   5  11     1702.47     1346.19    199.79 o
   6   5  11     2002.11     1871.25    201.45 o
   7   5  11      372.20      429.13    149.43 o
 -16   6  11       90.39     -149.04    149.04 o
 -15   6  11      260.37       83.24    141.09 o
 -14   6  11     4401.38     4018.86    299.58 o
 -13   6  11     5441.21     4614.91    301.26 o
 -12   6  11    10569.94    10776.52    325.87 o
 -11   6  11    16318.71    17037.44    406.88 o
 -10   6  11    26557.44    26637.67    403.62 o
  -9   6  11    17768.57    17758.46    540.11 o
  -8   6  11    10266.15    10142.32    292.74 o
  -7   6  11     6147.71     6113.69    160.67 o
  -6   6  11     2200.06     2344.99    104.13 o
  -5   6  11       18.93        2.09     33.32 o
  -4   6  11      755.24      721.46     60.96 o
  -3   6  11     5229.65     5215.81    128.29 o
  -2   6  11    17519.02    17489.82    249.97 o
  -1   6  11    22149.71    21896.36    313.76 o
   0   6  11    28689.52    29209.17    568.81 o
   1   6  11    25197.18    25798.01    434.72 o
   2   6  11    20437.39    21931.56    596.79 o
   3   6  11     6807.99     6952.58    284.62 o
   4   6  11     1298.14     1091.86    142.97 o
   5   6  11        0.42      -20.19    103.42 o
   6   6  11      388.35      496.19    142.93 o
   7   6  11      683.31      564.73    159.90 o
 -15   7  11      389.00      152.63    150.39 o
 -14   7  11      357.00      316.02    196.63 o
 -13   7  11       62.19       74.93    116.97 o
 -12   7  11       70.51      -59.60     88.16 o
 -11   7  11       43.67       95.30     87.33 o
 -10   7  11     2918.21     3105.36    152.76 o
  -9   7  11       36.31      -30.19     46.76 o
  -8   7  11       50.32       83.16     44.79 o
  -7   7  11     1317.33     1128.38    117.21 o
  -6   7  11      103.92      112.29     42.73 o
  -5   7  11        6.60      -33.12     33.12 o
  -4   7  11     3570.68     3747.16    170.14 o
  -3   7  11      574.35      646.25     60.69 o
  -2   7  11        1.37       -9.82     42.62 o
  -1   7  11     1076.91      980.80     71.63 o
   0   7  11       12.84       24.76     43.37 o
   1   7  11     3281.54     3621.51    275.60 o
   2   7  11      111.94       72.05     74.75 o
   3   7  11      969.21      922.17    130.04 o
   4   7  11     1422.49     1284.03    161.54 o
   5   7  11       50.88       27.30    102.79 o
   6   7  11        2.93       98.04    117.26 o
   7   7  11       56.75      113.77    138.40 o
 -15   8  11      227.43      107.11    150.52 o
 -14   8  11     2364.37     2353.96    241.19 o
 -13   8  11     6921.36     7189.27    362.42 o
 -12   8  11    12853.48    13347.03    719.23 o
 -11   8  11    21387.92    22192.56    495.60 o
 -10   8  11    20354.41    21401.84    387.81 o
  -9   8  11    17140.57    17686.65    331.45 o
  -8   8  11     3857.76     3783.49    153.60 o
  -7   8  11     7790.47     8273.20    225.79 o
  -6   8  11     1742.06     1676.66    113.02 o
  -5   8  11     1100.67     1139.82    104.97 o
  -4   8  11     6980.92     6820.86    169.26 o
  -3   8  11    15500.98    16280.91    269.44 o
  -2   8  11    16279.67    16115.34    312.73 o
  -1   8  11    16248.28    16161.13    354.48 o
   0   8  11    14864.20    14662.91    282.82 o
   1   8  11    18099.33    17766.17    688.53 o
   2   8  11     9412.45    10139.57    347.56 o
   3   8  11     2306.61     2508.44    190.22 o
   4   8  11      712.60      437.81    120.19 o
   5   8  11        3.38      -95.81    108.97 o
   6   8  11      148.68      197.41    124.91 o
   7   8  11     1601.47     1609.82    213.64 o
 -15   9  11     2944.42     2611.21    270.24 o
 -14   9  11     2145.02     1979.93    231.66 o
 -13   9  11     1318.06     1275.32    185.04 o
 -12   9  11      280.12      315.45    109.47 o
 -11   9  11      170.36       48.29     94.99 o
 -10   9  11       22.98      -10.83     63.16 o
  -9   9  11      418.39      372.85     72.75 o
  -8   9  11     6128.78     6317.02    171.82 o
  -7   9  11     3906.29     3890.85    201.59 o
  -6   9  11     6159.02     6246.58    178.13 o
  -5   9  11     3478.84     3486.68    124.60 o
  -4   9  11     6435.66     6548.93    147.16 o
  -3   9  11     3911.17     3825.84    123.84 o
  -2   9  11     2795.32     2476.88    109.07 o
  -1   9  11      612.59      620.19     85.93 o
   0   9  11       15.69       46.70     60.28 o
   1   9  11      885.37      678.54    100.42 o
   2   9  11     1127.80      953.66    150.21 o
   3   9  11     2340.23     2448.85    192.98 o
   4   9  11     3658.32     3725.10    258.33 o
   5   9  11     1531.59     1475.95    178.27 o
   6   9  11     1888.66     2086.39    216.40 o
   7   9  11     1729.78     1991.10    310.89 o
 -15  10  11      464.09      425.63    173.33 o
 -14  10  11      769.56      393.49    158.19 o
 -13  10  11      714.54      830.90    169.92 o
 -12  10  11     2788.23     2656.82    239.96 o
 -11  10  11     9890.96     9839.47    526.50 o
 -10  10  11    12972.34    13030.63    300.68 o
  -9  10  11     5895.44     5932.79    182.02 o
  -8  10  11     4598.52     4579.17    147.83 o
  -7  10  11     2797.43     2885.25    122.61 o
  -6  10  11     1488.19     1792.63    196.29 o
  -5  10  11      157.91      102.72     45.21 o
  -4  10  11     8061.36     7490.46    178.58 o
  -3  10  11     3408.28     3441.81    135.50 o
  -2  10  11     3170.19     3235.65    126.93 o
  -1  10  11     4259.24     4240.45    156.68 o
   0  10  11     6636.65     6787.28    229.62 o
   1  10  11     6264.61     6443.99    307.48 o
   2  10  11     8600.83     8512.26    400.64 o
   3  10  11     3291.90     3246.11    219.11 o
   4  10  11      972.74      878.97    142.67 o
   5  10  11      188.61      -24.12    106.38 o
   6  10  11      163.37       -8.68    127.19 o
 -14  11  11     6206.60     6307.12    733.65 o
 -13  11  11     6650.06     6600.23    375.43 o
 -12  11  11     2469.33     2496.86    201.11 o
 -11  11  11        5.23       50.83    103.35 o
 -10  11  11     1363.47     1240.70    138.28 o
  -9  11  11     3846.00     4027.18    157.50 o
  -8  11  11     8688.92     8496.79    225.65 o
  -7  11  11     9647.63    10037.55    199.20 o
  -6  11  11    20250.48    20221.76    330.67 o
  -5  11  11    24881.44    25935.35    464.65 o
  -4  11  11    18955.63    18652.56    440.75 o
  -3  11  11    15866.84    16273.66    326.57 o
  -2  11  11     2314.79     2355.74    132.09 o
  -1  11  11       31.38       69.01     53.71 o
   0  11  11      140.90      129.74     73.86 o
   1  11  11     2055.17     2154.76    283.12 o
   2  11  11     2794.61     2582.59    190.59 o
   3  11  11     2844.37     3121.65    217.59 o
   4  11  11     5618.19     5580.74    301.12 o
   5  11  11     5596.75     6016.26    520.73 o
   6  11  11     4368.33     4144.33    292.20 o
 -14  12  11       71.50      125.65    291.40 o
 -13  12  11       49.46      -28.19    129.34 o
 -12  12  11       14.32       26.48    102.95 o
 -11  12  11     1022.65      940.47    136.94 o
 -10  12  11     1815.63     1892.81    150.51 o
  -9  12  11      664.61      694.43     82.31 o
  -8  12  11       64.32       23.97     61.95 o
  -7  12  11     1525.37     1611.23    105.71 o
  -6  12  11      427.96      334.96    121.37 o
  -5  12  11      366.00      330.48     98.75 o
  -4  12  11      335.04      252.37     84.90 o
  -3  12  11      207.25      115.13     80.42 o
  -2  12  11       70.56       57.33     45.67 o
  -1  12  11     1377.86     1292.78    120.62 o
   0  12  11      863.41      901.46    113.28 o
   1  12  11     3248.90     3110.69    450.97 o
   2  12  11     1167.74      826.20    127.84 o
   3  12  11      147.39      211.95    104.37 o
   4  12  11        8.65      -19.85    104.14 o
   5  12  11       13.04      -68.75    118.13 o
   6  12  11       13.60     -120.96    120.96 o
 -14  13  11     4504.71     4518.47    393.17 o
 -13  13  11     4162.27     4168.14    269.51 o
 -12  13  11     4543.45     4242.59    257.84 o
 -11  13  11      438.10      382.29    117.93 o
 -10  13  11      496.10      475.66    136.15 o
  -9  13  11     4010.68     3977.51    161.90 o
  -8  13  11     7212.03     7083.76    220.14 o
  -7  13  11     9529.46     9924.72    230.25 o
  -6  13  11    13594.73    14238.47    416.46 o
  -5  13  11    11929.98    12343.66    416.50 o
  -4  13  11     8915.64     9061.00    374.64 o
  -3  13  11    11630.09    12123.05    384.62 o
  -2  13  11     8798.46     9279.80    227.05 o
  -1  13  11     9932.20     9691.41    246.03 o
   0  13  11     1905.72     1621.36    142.02 o
   1  13  11     1323.35     1467.24    154.70 o
   2  13  11     2800.03     2701.95    199.38 o
   3  13  11     4531.47     4383.37    373.27 o
   4  13  11     5485.40     5607.64    306.61 o
   5  13  11     7519.91     8359.45    415.60 o
 -13  14  11      217.03       84.90    135.37 o
 -12  14  11     1379.82     1259.10    170.38 o
 -11  14  11      417.91      527.18    126.57 o
 -10  14  11       11.59       57.95     96.76 o
  -9  14  11       57.93       34.20     64.49 o
  -8  14  11      864.10      835.54     97.58 o
  -7  14  11       69.47       74.85     61.06 o
  -6  14  11       65.77      145.71     95.13 o
  -5  14  11       64.45       75.11     99.30 o
  -4  14  11       87.86       87.20    107.66 o
  -3  14  11       78.06       86.97    106.68 o
  -2  14  11      509.81      423.24    133.99 o
  -1  14  11      820.95      952.80    211.75 o
   0  14  11      224.21      170.64     93.16 o
   1  14  11       30.25      104.54     92.31 o
   2  14  11      447.61      448.03    119.79 o
   3  14  11      194.54      180.10    121.15 o
   4  14  11      455.17      243.35    162.34 o
   5  14  11        0.50        1.00    131.21 o
 -13  15  11     3066.36     2346.09    259.11 o
 -12  15  11     1786.03     1887.23    206.63 o
 -11  15  11       49.76     -101.86    104.94 o
 -10  15  11     1117.13     1039.95    140.88 o
  -9  15  11     1703.02     1793.46    118.15 o
  -8  15  11     7439.46     7579.90    245.60 o
  -7  15  11    14108.25    15180.32    345.03 o
  -6  15  11    17536.91    18221.13    539.80 o
  -5  15  11    14834.00    14820.00    476.15 o
  -4  15  11    10103.77    10267.00    406.68 o
  -3  15  11     3845.50     4023.21    307.99 o
  -2  15  11     2626.22     2447.59    416.39 o
  -1  15  11     2066.49     1745.37    141.31 o
   0  15  11      545.46      515.31    108.98 o
   1  15  11     2234.56     1984.26    195.51 o
   2  15  11     4637.69     4537.80    262.82 o
   3  15  11     4470.88     4408.92    273.55 o
   4  15  11     5057.81     4859.50    595.30 o
 -12  16  11     1932.27     1943.70    235.89 o
 -11  16  11     3526.43     3159.89    386.12 o
 -10  16  11     2625.75     2736.61    202.86 o
  -9  16  11     4654.41     4568.23    248.93 o
  -8  16  11     2018.55     2099.50    113.22 o
  -7  16  11      730.67      768.54    135.96 o
  -6  16  11      405.14      444.01    119.02 o
  -5  16  11      910.08     1109.50    167.47 o
  -4  16  11     1400.75     1343.57    186.72 o
  -3  16  11     3130.78     2827.98    252.46 o
  -2  16  11     1960.66     1884.44    217.61 o
  -1  16  11     6758.28     6503.06    454.59 o
   0  16  11     3894.52     3228.98    362.95 o
   1  16  11     6114.57     5590.57    264.75 o
   2  16  11     2531.70     2727.59    216.24 o
   3  16  11      443.79      317.56    167.32 o
   4  16  11      505.17      326.95    176.26 o
 -12  17  11      134.10       -9.12    157.01 o
 -11  17  11       97.24       -2.54    173.32 o
 -10  17  11      110.00      224.67    131.44 o
  -9  17  11      460.26      446.40     97.26 o
  -8  17  11     1989.18     1704.71    126.89 o
  -7  17  11     3672.11     3662.50    360.69 o
  -6  17  11     1782.11     1777.46    174.13 o
  -5  17  11     4101.11     4546.60    301.89 o
  -4  17  11     3917.91     4215.38    507.51 o
  -3  17  11     5544.64     5479.73    344.84 o
  -2  17  11     2488.28     2472.71    249.36 o
  -1  17  11      620.58      658.26    173.46 o
   0  17  11      168.34      174.08    139.63 o
   1  17  11      890.17      787.27    281.27 o
   2  17  11     1829.86     1389.67    335.44 o
   3  17  11     1297.73     1397.03    586.24 o
 -11  18  11     5236.26     5296.39    642.97 o
 -10  18  11     6300.99     6649.02    550.75 o
  -9  18  11     4720.37     4583.38    424.28 o
  -8  18  11     5018.46     5237.83    242.15 o
  -7  18  11     2229.43     2705.40    348.75 o
  -6  18  11      127.58       58.27    105.02 o
  -5  18  11      375.39      463.93    141.79 o
  -4  18  11     1570.44     1657.08    209.58 o
  -3  18  11     7100.51     7494.29    628.30 o
  -2  18  11     7329.50     7041.64    712.73 o
  -1  18  11     8317.10     7686.58    597.62 o
   0  18  11     6770.87     6743.56    320.93 o
   1  18  11     5834.65     5480.58    538.22 o
   2  18  11     5495.79     4575.28    509.81 o
   3  18  11     3534.39     2688.05    442.26 o
 -10  19  11       56.18      110.37    151.24 o
  -9  19  11      330.38      -26.69    367.88 o
  -8  19  11        1.28      -61.81    186.47 o
  -7  19  11      291.12      529.98    303.48 o
  -6  19  11      424.41      386.31    187.90 o
  -5  19  11      142.33      181.21    147.75 o
  -4  19  11       85.52       97.17    168.94 o
  -3  19  11      201.68      224.84    302.74 o
  -2  19  11       22.62      -20.95    208.65 o
  -1  19  11        2.35      103.28    231.53 o
   0  19  11       74.07     -153.83    214.88 o
   1  19  11        2.69       52.03    134.55 o
   2  19  11        7.08      -46.76    259.27 o
  -9  20  11     5537.98     5777.13    502.62 o
  -8  20  11     3578.17     3706.54    409.38 o
  -7  20  11     2315.91     2365.67    466.32 o
  -6  20  11      771.58      907.48    336.05 o
  -5  20  11       49.37     -174.09    174.09 o
  -4  20  11       81.17      215.13    184.96 o
  -3  20  11     4001.15     4137.87    450.55 o
  -2  20  11     6992.46     6826.84    577.65 o
  -1  20  11     8889.31     7461.51    615.69 o
   0  20  11     7377.60     7290.50    696.53 o
   1  20  11     5693.42     5213.89    606.96 o
  -8  21  11       65.67     -139.37    269.43 o
  -7  21  11       24.34      -88.82    257.59 o
  -6  21  11       85.04      173.21    288.68 o
  -5  21  11     1721.45     2034.06    469.28 o
  -4  21  11      962.59      826.79    267.27 o
  -3  21  11     1553.24     1279.06    423.39 o
  -2  21  11      261.25       76.43    246.80 o
  -1  21  11      150.48      -55.60    233.99 o
   0  21  11        1.29      104.33    255.95 o
  -7  22  11     1906.74     1338.28    421.91 o
  -6  22  11      604.74      738.72    368.62 o
  -5  22  11       68.75     -233.90    233.90 o
  -4  22  11      458.29      236.02    250.74 o
  -3  22  11      714.81     1592.90    450.04 o
  -2  22  11     2700.51     2032.92    378.77 o
 -16   0  12     6469.68     5770.57    645.45 o
 -15   0  12    12242.91    11955.66    793.49 o
 -14   0  12    10969.93    11224.34    729.83 o
 -13   0  12     7313.93     7747.73    406.16 o
 -12   0  12     4358.06     4483.49    333.93 o
 -11   0  12     2331.74     2280.79    230.52 o
 -10   0  12     3964.90     4173.48    218.49 o
  -9   0  12     1383.09     1177.28    136.73 o
  -8   0  12      701.55      821.57    111.75 o
  -7   0  12    19864.08    20068.67    364.75 o
  -6   0  12    24553.04    23963.57    470.75 o
  -5   0  12    36432.54    35543.09    569.22 o
  -4   0  12    38473.46    38429.82    601.49 o
  -3   0  12    21554.55    21720.52    397.48 o
  -2   0  12    20809.63    19903.36    381.83 o
  -1   0  12    23916.38    23724.23    556.15 o
   0   0  12     7386.08     7701.45    418.47 o
   1   0  12     7085.12     7181.04    291.40 o
   2   0  12      103.67       52.48     74.69 o
   3   0  12     6392.90     6131.81    436.97 o
   4   0  12     6471.50     7046.33    331.08 o
   5   0  12    18989.11    20969.43    721.56 o
   6   0  12     6985.85     8417.25    496.57 o
   7   0  12     5240.54     5822.39    624.73 o
 -16   1  12        2.52      -48.25    182.83 o
 -15   1  12      139.49      130.91    292.38 o
 -14   1  12      584.11      635.33    152.08 o
 -13   1  12     1796.26     1792.48    169.25 o
 -12   1  12      439.20      464.86    101.74 o
 -11   1  12      613.77      534.34    101.92 o
 -10   1  12      211.97      196.13     60.85 o
  -9   1  12     1349.31     1398.56    103.62 o
  -8   1  12     2253.99     1973.23    105.08 o
  -7   1  12     2876.88     3176.18    101.06 o
  -6   1  12       39.60       69.57     38.98 o
  -5   1  12      240.49      335.31     46.09 o
  -4   1  12       20.56       23.96     37.46 o
  -3   1  12      192.37      141.55     40.54 o
  -2   1  12       47.02       56.60     38.45 o
  -1   1  12      410.55      254.91     59.38 o
   0   1  12      840.87      740.19     85.03 o
   1   1  12     1372.27     1129.27    106.48 o
   2   1  12      988.42     1066.22    104.76 o
   3   1  12      463.92      488.97     90.20 o
   4   1  12       13.88      -10.96     68.95 o
   5   1  12       16.75       86.14     89.71 o
   6   1  12        0.83       78.30    108.13 o
   7   1  12       33.84      -12.38    156.79 o
 -16   2  12     4006.33     3821.52    498.15 o
 -15   2  12     8486.76     8573.05    843.08 o
 -14   2  12    13302.18    12967.25    460.56 o
 -13   2  12     9966.77    10693.05    586.86 o
 -12   2  12     6801.30     6877.01    299.53 o
 -11   2  12     3676.31     4026.86    212.22 o
 -10   2  12     1290.36     1160.85    121.06 o
  -9   2  12      747.21      722.78    102.40 o
  -8   2  12     7300.41     7659.57    196.96 o
  -7   2  12    16532.01    16906.96    240.91 o
  -6   2  12    12172.15    12441.83    239.91 o
  -5   2  12    18635.58    18049.23    258.75 o
  -4   2  12    30172.31    29626.99    383.69 o
  -3   2  12    31632.80    30847.00    379.52 o
  -2   2  12    18612.85    18023.52    274.00 o
  -1   2  12    15304.83    14788.54    314.93 o
   0   2  12     4328.41     3975.11    155.47 o
   1   2  12      463.05      405.78     73.88 o
   2   2  12     1854.85     1889.45    145.50 o
   3   2  12     3946.45     3743.80    185.71 o
   4   2  12     6596.01     6520.88    333.97 o
   5   2  12     6944.93     6986.52    262.51 o
   6   2  12     4305.32     3992.41    307.77 o
   7   2  12     3850.99     4663.92    358.53 o
 -16   3  12      460.68      890.27    354.55 o
 -15   3  12       52.38       72.82    131.86 o
 -14   3  12      228.02      207.75    131.87 o
 -13   3  12     2655.93     2739.68    235.58 o
 -12   3  12     8877.42     8309.30    335.04 o
 -11   3  12    10996.57    11602.72    464.11 o
 -10   3  12    10163.85    10568.97    231.01 o
  -9   3  12     5910.31     6207.76    187.00 o
  -8   3  12    11201.23    11404.92    247.17 o
  -7   3  12    13151.63    13721.06    229.76 o
  -6   3  12    13252.99    13540.47    223.06 o
  -5   3  12     4047.75     4131.37    119.55 o
  -4   3  12      123.87      147.73     40.70 o
  -3   3  12      216.23      193.25     43.24 o
  -2   3  12     5231.84     5651.67    147.29 o
  -1   3  12    11930.82    12042.72    310.66 o
   0   3  12     7380.23     7398.24    189.00 o
   1   3  12    12993.39    13605.29    292.36 o
   2   3  12     9298.72     9193.66    336.87 o
   3   3  12    11596.94    11753.04    322.79 o
   4   3  12     3265.24     3383.64    209.67 o
   5   3  12      854.15      846.57    149.22 o
   6   3  12        4.15       20.65    110.65 o
   7   3  12      335.82      266.79    161.22 o
 -16   4  12      713.73      480.26    207.77 o
 -15   4  12     1923.47     1880.44    235.80 o
 -14   4  12     5106.84     5446.68    338.54 o
 -13   4  12     4548.31     4834.24    402.84 o
 -12   4  12     2333.13     2437.06    298.41 o
 -11   4  12      759.52      661.97    131.62 o
 -10   4  12      862.55      825.43     84.07 o
  -9   4  12      364.35      312.03     66.47 o
  -8   4  12      635.60      399.26     66.95 o
  -7   4  12      124.26       44.22     39.50 o
  -6   4  12      454.19      485.34     63.56 o
  -5   4  12     4560.15     4432.79    134.74 o
  -4   4  12    12490.49    12326.58    211.35 o
  -3   4  12    14948.80    14683.91    238.46 o
  -2   4  12    10117.25     9497.87    182.43 o
  -1   4  12      511.47      460.49     58.88 o
   0   4  12     2303.85     2338.45    121.88 o
   1   4  12     1571.94     1550.41    116.41 o
   2   4  12      264.14      284.92     76.80 o
   3   4  12      153.16      160.54     89.49 o
   4   4  12     2480.67     2314.47    179.34 o
   5   4  12     2040.70     2110.50    200.41 o
   6   4  12     3351.88     3136.99    251.75 o
   7   4  12     1952.39     1519.59    226.09 o
 -16   5  12      703.53      434.03    203.40 o
 -15   5  12      641.09      519.85    165.02 o
 -14   5  12      357.11      179.50    128.48 o
 -13   5  12     1901.24     1722.94    197.48 o
 -12   5  12     6200.83     6341.35    330.48 o
 -11   5  12    18500.21    19012.89    515.02 o
 -10   5  12    15597.07    15768.81    292.91 o
  -9   5  12    21010.13    21437.75    341.45 o
  -8   5  12     8061.22     8074.71    230.13 o
  -7   5  12     9062.82     9063.44    186.45 o
  -6   5  12     8538.94     8477.68    168.53 o
  -5   5  12     3189.64     3189.02    107.43 o
  -4   5  12        4.58       10.68     34.05 o
  -3   5  12     1966.16     1899.03     86.53 o
  -2   5  12     4569.24     4893.37    143.03 o
  -1   5  12    14572.39    14131.39    260.12 o
   0   5  12    11679.90    11464.07    255.44 o
   1   5  12    24289.63    24493.76    532.07 o
   2   5  12    13058.20    13177.01    335.52 o
   3   5  12    10113.72    10431.32    315.23 o
   4   5  12     3306.81     3442.76    233.51 o
   5   5  12     1152.10     1346.10    238.46 o
   6   5  12      654.84      683.47    155.68 o
 -16   6  12       39.00      -14.98    151.07 o
 -15   6  12      227.11      186.23    142.28 o
 -14   6  12       73.32       31.58    127.03 o
 -13   6  12      143.47       84.50    115.83 o
 -12   6  12       81.14       74.31     87.05 o
 -11   6  12       14.18       79.53     99.91 o
 -10   6  12      635.48      603.72     94.59 o
  -9   6  12      228.72      158.16     54.78 o
  -8   6  12     3053.27     3115.00    136.36 o
  -7   6  12     2724.89     2610.62    124.36 o
  -6   6  12     4429.31     4274.44    198.85 o
  -5   6  12      999.95     1025.81     75.20 o
  -4   6  12       35.62       31.97     40.27 o
  -3   6  12        6.71       -5.37     35.30 o
  -2   6  12       53.24       76.76     44.14 o
  -1   6  12      166.41      190.63     55.88 o
   0   6  12      208.45      139.77     58.90 o
   1   6  12     1942.49     1697.49    137.27 o
   2   6  12      434.36      319.40     94.57 o
   3   6  12      356.63      452.64    101.34 o
   4   6  12      228.62      129.00    103.96 o
   5   6  12      843.48      494.81    131.43 o
   6   6  12      478.61      468.97    144.23 o
 -15   7  12      441.94      471.71    193.18 o
 -14   7  12     1044.08      855.09    227.29 o
 -13   7  12     3321.79     2769.63    244.75 o
 -12   7  12     4421.16     4163.23    249.79 o
 -11   7  12    12281.29    11827.98    375.75 o
 -10   7  12    15907.77    16867.50    367.33 o
  -9   7  12    16177.96    16319.82    365.50 o
  -8   7  12     6108.21     5915.70    170.36 o
  -7   7  12    12802.14    13322.39    278.98 o
  -6   7  12     7709.51     7872.20    186.40 o
  -5   7  12     2490.07     2700.52    109.47 o
  -4   7  12      541.79      543.82     60.74 o
  -3   7  12    11306.98    10997.06    197.82 o
  -2   7  12    10235.29    10057.84    217.39 o
  -1   7  12    19108.12    18472.05    304.47 o
   0   7  12    30508.57    31635.67    694.49 o
   1   7  12    26190.72    28169.70    744.27 o
   2   7  12    16455.70    16506.94    392.84 o
   3   7  12     6915.58     6862.53    305.34 o
   4   7  12     3522.77     3400.10    288.25 o
   5   7  12     1668.56     1750.35    194.70 o
   6   7  12     1171.64     1019.77    176.57 o
 -15   8  12      933.47      684.62    181.63 o
 -14   8  12      392.87      472.15    158.95 o
 -13   8  12      258.34      245.10    125.03 o
 -12   8  12      767.54      537.41    116.76 o
 -11   8  12      816.52      603.93    114.34 o
 -10   8  12     1201.90     1294.76    120.95 o
  -9   8  12      125.96      -13.04     76.67 o
  -8   8  12     1151.96     1048.97    170.60 o
  -7   8  12     1258.91     1286.56     98.57 o
  -6   8  12     3515.83     3434.10    149.73 o
  -5   8  12     2844.95     3135.15    115.24 o
  -4   8  12     1100.01     1143.30    125.70 o
  -3   8  12       43.30      119.65     42.53 o
  -2   8  12      816.43      901.62     77.79 o
  -1   8  12      888.64      996.59    164.15 o
   0   8  12     6110.94     6220.87    237.78 o
   1   8  12      694.20      581.65     97.85 o
   2   8  12      135.23      151.77     93.21 o
   3   8  12     1550.41     1524.75    170.51 o
   4   8  12      536.90      694.09    137.06 o
   5   8  12      678.49      512.12    142.95 o
   6   8  12      553.86      253.58    143.69 o
 -15   9  12        8.81       80.94    150.12 o
 -14   9  12       23.54       43.95    134.27 o
 -13   9  12      297.41      303.80    181.17 o
 -12   9  12     2576.60     2656.47    196.24 o
 -11   9  12     5858.15     6604.12    268.29 o
 -10   9  12    20978.38    20794.87    384.40 o
  -9   9  12    14471.95    15235.79    382.12 o
  -8   9  12     9746.60    10373.88    230.31 o
  -7   9  12     9337.79     9789.30    233.78 o
  -6   9  12     3738.25     3860.90    148.71 o
  -5   9  12       29.35       71.00     41.77 o
  -4   9  12     2832.08     3143.10    113.84 o
  -3   9  12     4093.92     3983.96    163.31 o
  -2   9  12     4291.78     4321.13    152.68 o
  -1   9  12     9522.91     9045.38    254.98 o
   0   9  12    16103.18    16097.28    367.15 o
   1   9  12    16764.87    17350.70    575.86 o
   2   9  12    13053.79    14379.27    402.87 o
   3   9  12     5924.77     6082.81    302.28 o
   4   9  12     3339.23     3244.33    240.40 o
   5   9  12     1611.43     1582.13    189.71 o
   6   9  12      146.23       75.85    133.51 o
 -15  10  12     4556.18     4450.80    341.80 o
 -14  10  12     4478.95     4564.24    326.57 o
 -13  10  12     7253.22     7137.93    365.79 o
 -12  10  12     2808.92     2837.29    203.64 o
 -11  10  12     2817.71     2809.40    195.20 o
 -10  10  12      212.87      222.25     74.86 o
  -9  10  12      206.03      126.86    101.07 o
  -8  10  12     2358.41     2355.48    148.74 o
  -7  10  12     2350.05     2444.33    117.22 o
  -6  10  12     9045.79     9354.23    218.90 o
  -5  10  12    15251.09    15546.46    261.40 o
  -4  10  12    20780.24    21421.62    329.13 o
  -3  10  12    13824.66    13344.26    255.12 o
  -2  10  12     4941.61     5085.21    300.38 o
  -1  10  12     2505.33     2583.74    153.88 o
   0  10  12     2088.85     2223.40    160.27 o
   1  10  12       16.91      -71.47     71.47 o
   2  10  12      725.45      838.38    124.87 o
   3  10  12     2146.20     2075.20    192.10 o
   4  10  12     2340.10     2388.11    209.26 o
   5  10  12     3054.76     2840.16    237.90 o
   6  10  12     3825.82     4544.73   1018.51 o
 -14  11  12        0.05     -120.88    139.44 o
 -13  11  12       58.60      -66.56    170.96 o
 -12  11  12      251.43      251.25    114.31 o
 -11  11  12     1433.78     1105.24    160.72 o
 -10  11  12     2538.52     2379.96    167.97 o
  -9  11  12     2799.11     2850.50    190.39 o
  -8  11  12     1544.21     1432.70    124.76 o
  -7  11  12     3037.00     2880.66    220.41 o
  -6  11  12     3745.19     3865.46    152.11 o
  -5  11  12      377.42      300.93     86.06 o
  -4  11  12      121.56       -5.65     79.45 o
  -3  11  12      419.06      465.36     63.41 o
  -2  11  12      866.65     1082.75     96.96 o
  -1  11  12     3345.56     3391.97    161.23 o
   0  11  12     1370.67     1060.77    123.63 o
   1  11  12     3944.52     3613.17    217.76 o
   2  11  12     1336.47     1277.84    148.61 o
   3  11  12     1106.49     1127.13    159.80 o
   4  11  12      637.18      532.75    167.95 o
   5  11  12      555.08      477.50    153.35 o
 -14  12  12     6549.29     6742.36    399.30 o
 -13  12  12     6285.11     6055.62    360.41 o
 -12  12  12     7523.89     7516.24    369.15 o
 -11  12  12     2065.98     2117.02    180.47 o
 -10  12  12      321.58      236.72     87.82 o
  -9  12  12       10.22       -7.48     66.68 o
  -8  12  12      537.13      497.24     86.90 o
  -7  12  12     5296.34     5154.81    247.51 o
  -6  12  12    10134.84    10551.39    344.42 o
  -5  12  12    11760.71    12152.94    315.75 o
  -4  12  12    16982.05    17694.58    443.98 o
  -3  12  12    16540.21    15975.40    346.22 o
  -2  12  12     9770.66     9174.67    242.47 o
  -1  12  12     5393.42     5295.27    235.22 o
   0  12  12      320.23      263.06     98.27 o
   1  12  12       34.78       21.62     87.71 o
   2  12  12      481.34      422.97    116.75 o
   3  12  12     1032.11     1090.82    155.02 o
   4  12  12     5904.73     6079.37    327.66 o
   5  12  12     3423.10     3333.88    265.84 o
 -14  13  12       17.20     -133.96    147.64 o
 -13  13  12        3.75       53.30    137.13 o
 -12  13  12      343.57      152.60    116.08 o
 -11  13  12      289.61      315.15    110.07 o
 -10  13  12      158.76      127.90     87.44 o
  -9  13  12       16.02       11.73     61.66 o
  -8  13  12      200.15      218.05     91.24 o
  -7  13  12      103.05       72.30     60.58 o
  -6  13  12      271.24      235.61    152.63 o
  -5  13  12       21.85       63.79     90.71 o
  -4  13  12      435.10      362.92    109.62 o
  -3  13  12     1551.39     1170.08    269.45 o
  -2  13  12     1310.88     1145.53     97.25 o
  -1  13  12        2.06       -3.90     71.22 o
   0  13  12     1010.92      856.01    120.31 o
   1  13  12      311.18      271.09    100.60 o
   2  13  12        3.83       97.02    101.70 o
   3  13  12       11.93       29.66    108.76 o
   4  13  12       47.08      185.43    126.54 o
   5  13  12        4.44      469.28    414.51 o
 -13  14  12     4196.56     4883.67    402.35 o
 -12  14  12     6730.05     6802.44    366.67 o
 -11  14  12      470.32      591.24    125.82 o
 -10  14  12      934.34     1160.89    129.04 o
  -9  14  12      294.38      220.28     78.96 o
  -8  14  12     2324.40     2052.82    145.55 o
  -7  14  12     8475.97     8803.31    401.42 o
  -6  14  12    13011.15    13236.88    491.46 o
  -5  14  12    10239.91    10075.79    432.62 o
  -4  14  12    10922.50    11091.45    425.21 o
  -3  14  12    13175.80    13093.49    467.06 o
  -2  14  12    11709.89    11832.12    313.64 o
  -1  14  12     4917.43     4362.96    314.53 o
   0  14  12      235.64      200.69     90.57 o
   1  14  12       42.79      104.59     99.86 o
   2  14  12      424.41      191.35    113.38 o
   3  14  12     1212.08     1254.97    173.42 o
   4  14  12     3887.10     4309.54    287.11 o
 -13  15  12        9.58      -59.66    143.97 o
 -12  15  12      776.68      511.45    139.51 o
 -11  15  12      105.21       73.46    106.55 o
 -10  15  12     1403.83     1484.60    160.90 o
  -9  15  12     1773.20     1638.00    115.27 o
  -8  15  12     2529.33     2723.26    304.49 o
  -7  15  12     1535.02     1506.86    169.29 o
  -6  15  12       20.11       21.63    111.28 o
  -5  15  12       33.34       62.07    114.00 o
  -4  15  12       91.46      134.43    127.02 o
  -3  15  12        7.77     -107.56    107.56 o
  -2  15  12     1439.91     1872.95    221.09 o
  -1  15  12     1980.56     1678.27    143.99 o
   0  15  12     2164.18     2064.22    215.39 o
   1  15  12     3061.07     2952.24    284.40 o
   2  15  12     1623.07     1392.39    272.44 o
   3  15  12     1403.55     1541.85    187.74 o
   4  15  12      582.45      685.69    234.20 o
 -12  16  12     2113.17     2131.81    234.79 o
 -11  16  12      367.29      379.59    127.21 o
 -10  16  12      254.83      276.10    103.14 o
  -9  16  12       36.69       89.02     83.06 o
  -8  16  12      491.95      409.56    203.90 o
  -7  16  12     4469.73     4042.29    289.03 o
  -6  16  12     3912.20     4042.31    471.56 o
  -5  16  12     5822.47     5423.97    329.09 o
  -4  16  12     8417.89     8297.08    401.48 o
  -3  16  12     9945.01     9156.05    537.75 o
  -2  16  12    13421.71    14036.27    558.83 o
  -1  16  12     1692.57     1714.69    222.34 o
   0  16  12     1015.69     1052.93    141.62 o
   1  16  12      391.21      205.67    113.65 o
   2  16  12       96.17       23.69    117.19 o
   3  16  12     1253.38     1267.18    220.10 o
 -12  17  12     1839.03     1729.31    223.67 o
 -11  17  12     4557.91     4359.49    295.67 o
 -10  17  12     5122.74     5097.62    234.93 o
  -9  17  12     7162.20     7122.84    357.29 o
  -8  17  12     8165.94     7831.37    547.11 o
  -7  17  12     5077.57     5468.21    340.88 o
  -6  17  12      565.34      663.86    142.91 o
  -5  17  12      102.28       46.39    114.79 o
  -4  17  12      102.36     -105.73    121.67 o
  -3  17  12     1184.45     1315.73    203.15 o
  -2  17  12     3183.64     3089.31    277.97 o
  -1  17  12     5546.16     5363.09    363.05 o
   0  17  12     4664.25     4700.40    366.76 o
   1  17  12     4142.95     3100.31    693.56 o
   2  17  12     4588.30     4326.55    506.68 o
 -11  18  12       39.92     -137.81    137.81 o
 -10  18  12       18.54       23.11    217.87 o
  -9  18  12      200.50      209.96    159.20 o
  -8  18  12      165.99      220.75    238.34 o
  -7  18  12     1493.99     1584.19    202.75 o
  -6  18  12      415.56      303.34    146.69 o
  -5  18  12      507.89      601.11    162.73 o
  -4  18  12     1393.73     1281.89    381.94 o
  -3  18  12     1802.73     1937.79    342.29 o
  -2  18  12      824.12      804.67    182.69 o
  -1  18  12      574.68      264.92    330.87 o
   0  18  12      103.04       61.15    232.40 o
   1  18  12       33.32     -135.78    242.69 o
   2  18  12      291.88      120.19    265.29 o
 -10  19  12     5317.43     5068.09    679.50 o
  -9  19  12     6844.30     5713.86    504.81 o
  -8  19  12     9051.19     9924.56    879.35 o
  -7  19  12     4739.52     4400.79    772.77 o
  -6  19  12     2988.21     2836.86    337.61 o
  -5  19  12      713.25      463.26    207.89 o
  -4  19  12       41.03      -10.91    182.91 o
  -3  19  12      806.93      457.62    248.63 o
  -2  19  12     1510.50      813.99    283.26 o
  -1  19  12     5892.27     6376.75    689.86 o
   0  19  12     5103.94     4522.12    514.46 o
   1  19  12     6001.54     4906.13    551.27 o
  -9  20  12       15.61       38.61    214.15 o
  -8  20  12      131.68      475.21    319.77 o
  -7  20  12       45.95      766.84    364.18 o
  -6  20  12      168.12      198.37    300.52 o
  -5  20  12      345.94      326.59    225.07 o
  -4  20  12      293.61      279.88    199.07 o
  -3  20  12       91.51      212.00    240.95 o
  -2  20  12       94.81     -221.91    221.91 o
  -1  20  12      357.35      396.50    269.57 o
   0  20  12      113.47      -12.06    256.33 o
  -8  21  12     4454.34     4595.14    649.89 o
  -7  21  12     3532.45     3008.16    534.42 o
  -6  21  12     1952.94     1847.53    460.40 o
  -5  21  12      234.28     -188.01    276.83 o
  -4  21  12      500.07      256.11    321.25 o
  -3  21  12       33.12     -266.47    266.47 o
  -2  21  12      674.08      469.47    287.59 o
  -5  22  12     1091.77      233.90    361.22 o
  -4  22  12      797.66      427.83    395.27 o
 -16   1  13     3266.31     2767.96    333.85 o
 -15   1  13     5141.93     4666.04    393.71 o
 -14   1  13     6753.84     7014.99    455.97 o
 -13   1  13    12473.69    13233.29    442.48 o
 -12   1  13    15157.37    15500.08    398.86 o
 -11   1  13     7155.14     7266.79    252.16 o
 -10   1  13     6557.95     6364.34    200.89 o
  -9   1  13     2021.72     2034.69    136.84 o
  -8   1  13        5.35        7.09     37.48 o
  -7   1  13      974.82     1033.73     68.49 o
  -6   1  13     5425.66     5684.37    151.04 o
  -5   1  13     8650.82     8279.72    151.50 o
  -4   1  13    23799.34    23355.17    299.46 o
  -3   1  13    19142.66    18775.05    275.22 o
  -2   1  13    34506.80    33926.21    426.32 o
  -1   1  13    10836.24    11019.24    248.63 o
   0   1  13    11745.45    11971.80    270.48 o
   1   1  13     2464.06     2237.04    138.58 o
   2   1  13       64.61        7.61     69.78 o
   3   1  13       46.08      -10.51     73.55 o
   4   1  13     1072.90      939.97    195.30 o
   5   1  13     5800.37     5620.76    303.73 o
   6   1  13     6467.64     6746.92    555.67 o
 -16   2  13     1530.95     1648.60    289.44 o
 -15   2  13      306.53      604.21    216.14 o
 -14   2  13      105.21      -99.23    145.49 o
 -13   2  13      797.85      715.41    181.70 o
 -12   2  13      159.80      241.33    113.10 o
 -11   2  13     3205.60     3165.58    175.66 o
 -10   2  13     1419.55     1497.55    114.35 o
  -9   2  13      428.29      230.76     67.20 o
  -8   2  13     4109.12     3962.33    120.82 o
  -7   2  13      648.20      577.67     63.36 o
  -6   2  13     6777.44     6478.61    164.74 o
  -5   2  13     1718.09     1824.33     85.30 o
  -4   2  13     1967.49     2096.89     93.23 o
  -3   2  13        2.15       -8.22     38.81 o
  -2   2  13     2043.35     2176.68    121.51 o
  -1   2  13     6393.56     6244.04    176.77 o
   0   2  13     4816.01     5018.21    188.42 o
   1   2  13     4627.99     4704.50    194.79 o
   2   2  13     3456.33     3312.45    163.62 o
   3   2  13     5046.52     5221.55    245.61 o
   4   2  13     2136.18     2188.31    267.92 o
   5   2  13      813.16      779.12    151.35 o
   6   2  13      574.08      575.68    169.19 o
 -16   3  13      763.81      678.52    223.00 o
 -15   3  13     2999.67     2901.91    424.13 o
 -14   3  13     5348.29     5844.13    345.09 o
 -13   3  13     6776.68     6328.16    341.56 o
 -12   3  13     7520.88     7902.47    339.28 o
 -11   3  13     3986.73     4375.52    206.74 o
 -10   3  13     5524.98     5787.25    213.04 o
  -9   3  13      730.65      688.93     82.26 o
  -8   3  13     2256.84     2376.05    108.35 o
  -7   3  13      965.47     1043.51     75.94 o
  -6   3  13      133.52      146.33     49.45 o
  -5   3  13     5500.63     5405.95    133.89 o
  -4   3  13    14370.63    13679.55    237.17 o
  -3   3  13    15098.45    15068.26    235.89 o
  -2   3  13     8629.93     8279.09    178.93 o
  -1   3  13     8267.72     7903.20    219.02 o
   0   3  13     5017.78     4851.58    205.29 o
   1   3  13      555.70      543.40     78.39 o
   2   3  13      357.20      207.51    115.74 o
   3   3  13       27.58       17.20     79.57 o
   4   3  13      361.65      261.16    106.81 o
   5   3  13      886.43      794.37    171.61 o
   6   3  13     3436.67     3433.83    300.64 o
 -16   4  13     2933.94     2788.73    339.67 o
 -15   4  13     2042.06     1435.86    433.35 o
 -14   4  13      369.88      316.07    177.43 o
 -13   4  13       14.32       88.67    108.50 o
 -12   4  13      905.03     1031.24    155.24 o
 -11   4  13     1309.13     1387.10    146.12 o
 -10   4  13     6383.81     6633.95    269.46 o
  -9   4  13     5662.72     6148.46    194.97 o
  -8   4  13     6831.40     7234.85    232.60 o
  -7   4  13     4100.20     4216.06    159.16 o
  -6   4  13    10070.35     9970.74    219.49 o
  -5   4  13     4411.98     3938.51    141.38 o
  -4   4  13      537.81      495.63     53.31 o
  -3   4  13      275.22      296.22     49.38 o
  -2   4  13     7183.57     6938.08    162.95 o
  -1   4  13     1519.05     1550.56    107.66 o
   0   4  13     2198.83     2111.64    129.10 o
   1   4  13     2897.33     3112.87    178.24 o
   2   4  13     8000.20     8479.66    279.45 o
   3   4  13     8917.89     8912.60    299.93 o
   4   4  13     7263.94     7582.53    462.62 o
   5   4  13     2691.15     2989.81    238.44 o
   6   4  13     1807.49     1191.96    229.31 o
 -16   5  13      265.87      348.21    203.58 o
 -15   5  13      367.94      272.79    173.16 o
 -14   5  13     1712.79     1164.02    183.93 o
 -13   5  13     1201.54     1425.65    182.22 o
 -12   5  13       43.12      -28.40    118.70 o
 -11   5  13     3371.32     3261.23    273.51 o
 -10   5  13     2434.19     2399.01    250.64 o
  -9   5  13     2579.48     2298.31    299.36 o
  -8   5  13      602.57      340.54     88.83 o
  -7   5  13     2006.31     2071.60    103.85 o
  -6   5  13     2987.19     2962.35    113.64 o
  -5   5  13     3592.67     3748.38    205.70 o
  -4   5  13     4974.09     4647.64    121.39 o
  -3   5  13     8262.25     8599.23    164.18 o
  -2   5  13      164.33      271.74     48.65 o
  -1   5  13     2379.39     2226.44    124.01 o
   0   5  13     2461.73     2145.51    146.98 o
   1   5  13      587.14      396.95     92.73 o
   2   5  13       68.47        0.52     77.61 o
   3   5  13       97.46      106.54     91.60 o
   4   5  13      282.18      304.73    116.57 o
   5   5  13      620.75      640.12    150.85 o
   6   5  13     2110.03     2122.22    409.49 o
 -16   6  13     3221.72     2744.46    427.83 o
 -15   6  13     2840.35     2757.50    349.52 o
 -14   6  13       36.72       59.18    128.58 o
 -13   6  13        1.18      -14.02    110.42 o
 -12   6  13     1188.48     1152.03    161.23 o
 -11   6  13     2132.83     2157.27    290.48 o
 -10   6  13     8725.55     9208.55    295.28 o
  -9   6  13    21027.95    21234.77    431.07 o
  -8   6  13    12373.57    12095.41    259.86 o
  -7   6  13    19738.14    19820.47    296.97 o
  -6   6  13    18161.17    17950.23    270.86 o
  -5   6  13    16118.02    16595.09    287.84 o
  -4   6  13     3102.25     3118.09    111.00 o
  -3   6  13      110.85       75.60     43.16 o
  -2   6  13     2586.95     2773.22    149.18 o
  -1   6  13     9055.67     9398.26    252.19 o
   0   6  13    12643.99    12654.45    318.24 o
   1   6  13    15507.19    16011.17    379.14 o
   2   6  13    18811.52    19939.96    446.46 o
   3   6  13    13669.43    13492.78    407.35 o
   4   6  13     8141.43     8663.06    530.34 o
   5   6  13     4123.20     3981.69    454.06 o
   6   6  13     1881.45     1504.76    206.90 o
 -15   7  13      115.80      186.61    151.32 o
 -14   7  13       11.71     -119.01    119.01 o
 -13   7  13      261.44      377.36    132.60 o
 -12   7  13      507.68      561.58    158.99 o
 -11   7  13      274.38      340.08    104.89 o
 -10   7  13       93.47       32.36     78.90 o
  -9   7  13     1867.41     1706.20    134.35 o
  -8   7  13        3.54      -39.39     59.34 o
  -7   7  13        0.65        6.87     46.49 o
  -6   7  13      648.42      778.80     85.31 o
  -5   7  13       10.16       27.04     43.67 o
  -4   7  13       58.38       65.57     47.33 o
  -3   7  13      534.35      539.72     64.57 o
  -2   7  13       78.74       43.61     59.15 o
  -1   7  13      869.56      864.53    110.20 o
   0   7  13       47.98      -19.66     70.47 o
   1   7  13       68.65      109.27     75.62 o
   2   7  13       95.77       42.04     91.70 o
   3   7  13       28.01      -45.07     89.24 o
   4   7  13       20.28      110.57    110.95 o
   5   7  13        1.95       65.08    163.04 o
 -15   8  13     1883.20     1899.50    240.25 o
 -14   8  13      286.09      354.69    152.64 o
 -13   8  13      134.92      295.62    125.62 o
 -12   8  13      510.19      577.52    144.50 o
 -11   8  13     2863.30     2530.22    209.83 o
 -10   8  13    11996.83    12017.62    372.87 o
  -9   8  13    19332.98    19692.05    450.91 o
  -8   8  13    17312.15    17105.81    343.09 o
  -7   8  13    13349.75    14086.15    317.93 o
  -6   8  13     9257.30     9543.82    203.75 o
  -5   8  13    11369.09    11148.77    221.63 o
  -4   8  13     1933.15     2162.63    111.30 o
  -3   8  13       15.05       46.62     58.26 o
  -2   8  13     1120.00     1308.43    104.47 o
  -1   8  13     4722.10     4771.96    229.25 o
   0   8  13     7236.02     7277.26    251.87 o
   1   8  13     7542.35     7490.87    292.33 o
   2   8  13    10231.67    10235.22    353.63 o
   3   8  13     8042.51     8330.03    331.72 o
   4   8  13     4776.16     5092.92    308.34 o
   5   8  13     4777.58     4743.78    299.94 o
 -15   9  13     1691.60     1518.00    322.55 o
 -14   9  13     1805.40     2308.39    239.60 o
 -13   9  13     2120.50     2003.99    216.34 o
 -12   9  13     1986.69     1670.72    187.22 o
 -11   9  13     7299.46     7404.41    333.70 o
 -10   9  13     4046.37     3640.08    212.73 o
  -9   9  13      741.52      658.30    135.26 o
  -8   9  13      162.37      302.14     85.20 o
  -7   9  13      449.00      449.94     73.97 o
  -6   9  13     2512.26     2414.92    115.58 o
  -5   9  13     4134.91     4189.94    135.08 o
  -4   9  13     6759.50     6744.07    170.47 o
  -3   9  13     7174.52     7270.94    216.46 o
  -2   9  13     5207.46     4887.98    179.11 o
  -1   9  13     5035.00     5347.30    241.32 o
   0   9  13     4848.94     4881.78    229.76 o
   1   9  13     1153.54     1246.87    140.15 o
   2   9  13      760.09      738.65    132.79 o
   3   9  13        0.68       29.30     98.20 o
   4   9  13      705.27      597.21    146.66 o
   5   9  13     1022.41      939.34    173.60 o
 -15  10  13      499.48      367.38    177.28 o
 -14  10  13     1350.43     1559.87    286.71 o
 -13  10  13      147.59      120.64    125.49 o
 -12  10  13      132.27       16.78     99.85 o
 -11  10  13      280.22      210.84    100.32 o
 -10  10  13     9296.06     8995.22    296.73 o
  -9  10  13     6729.21     7305.36    264.58 o
  -8  10  13    13249.49    13499.65    345.84 o
  -7  10  13    13382.39    14082.43    296.65 o
  -6  10  13     7217.53     7516.67    203.39 o
  -5  10  13     2393.72     2464.92    114.74 o
  -4  10  13      309.24      384.60     70.28 o
  -3  10  13      278.82      241.70     74.13 o
  -2  10  13       19.75       25.26     61.43 o
  -1  10  13      877.51      913.72    117.27 o
   0  10  13     3777.62     3685.73    212.25 o
   1  10  13     5463.19     5806.27    357.27 o
   2  10  13     4985.09     5232.86    278.44 o
   3  10  13     4503.61     4705.00    277.48 o
   4  10  13     2948.12     2807.44    236.25 o
   5  10  13      840.47      866.19    170.13 o
 -14  11  13     5042.26     4488.17    320.91 o
 -13  11  13     9231.48     8795.27    518.80 o
 -12  11  13     7327.49     7619.08    353.42 o
 -11  11  13     9555.32     9539.96    372.01 o
 -10  11  13     2111.81     2175.15    240.60 o
  -9  11  13     1324.29     1280.73    179.33 o
  -8  11  13      269.57      275.85     79.12 o
  -7  11  13     2013.31     1867.94    170.64 o
  -6  11  13     1806.70     1801.72    107.03 o
  -5  11  13     6336.47     5793.75    175.06 o
  -4  11  13    12631.78    11888.60    274.02 o
  -3  11  13    15829.53    15626.68    334.59 o
  -2  11  13    12293.93    13026.35    308.38 o
  -1  11  13     6001.48     6702.16    480.34 o
   0  11  13     3374.75     3585.11    213.16 o
   1  11  13     1232.08     1071.18    167.74 o
   2  11  13      284.91      259.36    115.75 o
   3  11  13       64.58      158.75    116.59 o
   4  11  13      987.51      629.11    178.83 o
 -14  12  13      219.71      193.03    162.94 o
 -13  12  13       47.67       50.58    132.67 o
 -12  12  13      105.08       74.27    108.39 o
 -11  12  13      126.70      159.39     94.57 o
 -10  12  13       61.56      -80.75     80.75 o
  -9  12  13       70.89      -65.25     70.59 o
  -8  12  13      185.23      179.97     75.80 o
  -7  12  13      897.61      731.93    134.19 o
  -6  12  13     2623.23     1983.76    203.40 o
  -5  12  13      692.68      579.84    110.63 o
  -4  12  13      671.35      577.58    127.35 o
  -3  12  13      904.69      778.43     83.71 o
  -2  12  13      103.99      105.01     69.68 o
  -1  12  13       35.25       98.90     71.43 o
   0  12  13     1364.25     1414.47    146.41 o
   1  12  13      121.17       36.43     93.08 o
   2  12  13      111.75       20.39    100.70 o
   3  12  13       53.88      -50.51    111.03 o
   4  12  13      134.11       24.63    189.74 o
 -14  13  13     4968.67     5442.32    498.18 o
 -13  13  13     5164.85     5937.59    358.81 o
 -12  13  13     9183.70    10107.87    347.31 o
 -11  13  13     3934.61     4018.85    275.46 o
 -10  13  13     7899.65     8110.55    296.26 o
  -9  13  13     5444.52     5309.20    229.90 o
  -8  13  13      980.72     1056.38    110.52 o
  -7  13  13      316.44      407.03    133.68 o
  -6  13  13     4425.02     4006.23    283.28 o
  -5  13  13     8034.63     7485.94    296.66 o
  -4  13  13    12475.81    12736.67    560.90 o
  -3  13  13    12792.65    12862.42    291.42 o
  -2  13  13    14322.15    14416.50    395.94 o
  -1  13  13     7795.95     8560.01    327.99 o
   0  13  13     6528.81     6725.98    283.32 o
   1  13  13     3365.78     3705.89    529.92 o
   2  13  13      540.46      549.42    134.84 o
   3  13  13      107.06      -25.89    116.04 o
   4  13  13     1148.92      730.99    184.40 o
 -13  14  13        3.80     -129.66    129.66 o
 -12  14  13       96.12      120.12    118.57 o
 -11  14  13      137.42      171.27    110.04 o
 -10  14  13     1238.36     1249.52    140.12 o
  -9  14  13      367.59      491.60     99.45 o
  -8  14  13      480.90      515.47     97.22 o
  -7  14  13      428.35      518.43    137.75 o
  -6  14  13        8.89       50.09    111.27 o
  -5  14  13      623.20      570.49    135.21 o
  -4  14  13      957.45      850.06    227.08 o
  -3  14  13      263.59      365.92    139.34 o
  -2  14  13      288.73      126.09     78.71 o
  -1  14  13       66.74      107.19     88.69 o
   0  14  13      473.33      588.17    118.14 o
   1  14  13      140.12      122.33    136.70 o
   2  14  13      359.40      321.86    135.47 o
   3  14  13      391.38      365.51    137.37 o
 -13  15  13     3864.66     4039.30    300.09 o
 -12  15  13     5041.51     4514.79    261.83 o
 -11  15  13     1134.44     1369.46    148.50 o
 -10  15  13     2034.67     2015.52    170.12 o
  -9  15  13     1204.70     1312.14    131.86 o
  -8  15  13      257.41      298.53    139.55 o
  -7  15  13      207.73      203.06    127.87 o
  -6  15  13     5573.08     4906.71    317.39 o
  -5  15  13     6300.62     6570.37    810.83 o
  -4  15  13     8330.51     7779.49    404.41 o
  -3  15  13     7538.52     7556.02    391.11 o
  -2  15  13     6958.43     7067.56    250.87 o
  -1  15  13     2523.96     2558.19    205.15 o
   0  15  13     2619.76     2531.56    197.89 o
   1  15  13      316.67      207.71    170.30 o
   2  15  13      168.59      149.60    124.76 o
   3  15  13        3.32     -120.01    120.01 o
 -12  16  13      713.99      641.34    149.78 o
 -11  16  13     1006.09      901.38    178.21 o
 -10  16  13     2078.80     2278.49    232.91 o
  -9  16  13     2523.41     2570.98    167.18 o
  -8  16  13     5241.74     4535.95    315.27 o
  -7  16  13     6302.56     6486.96    371.91 o
  -6  16  13     2294.05     2359.80    295.88 o
  -5  16  13     1683.64     1679.72    236.80 o
  -4  16  13      486.33      437.46    151.56 o
  -3  16  13       59.92       -1.39    126.00 o
  -2  16  13      206.24       93.32    134.54 o
  -1  16  13     1106.37      956.01    129.60 o
   0  16  13     2343.81     2232.37    187.53 o
   1  16  13     1579.47     1688.02    181.36 o
   2  16  13     2083.86     2005.99    210.46 o
 -11  17  13     1372.10     1085.43    190.24 o
 -10  17  13      178.21      166.25    153.42 o
  -9  17  13      223.04      309.84    149.78 o
  -8  17  13       36.20      -53.57    122.64 o
  -7  17  13      733.99      712.33    168.06 o
  -6  17  13      535.66      199.65    155.58 o
  -5  17  13     1946.48     2623.55    255.68 o
  -4  17  13     2270.65     2251.83    252.21 o
  -3  17  13     3103.19     2276.78    252.52 o
  -2  17  13     2838.23     2691.04    383.20 o
  -1  17  13     4780.35     4784.84    553.36 o
   0  17  13     2298.91     2175.82    269.93 o
   1  17  13      193.32      243.21    270.16 o
 -11  18  13     3025.86     2697.09    370.96 o
 -10  18  13     5608.67     5429.84    575.87 o
  -9  18  13     5644.38     6405.66    496.17 o
  -8  18  13     6318.36     5860.14    369.16 o
  -7  18  13     6739.71     6666.52    388.02 o
  -6  18  13     4478.42     4888.83    336.93 o
  -5  18  13     1331.31     1439.95    209.11 o
  -4  18  13      254.16      145.89    148.73 o
  -3  18  13      630.67      652.79    174.23 o
  -2  18  13       14.35      -12.90    284.24 o
  -1  18  13     2009.11     1585.28    351.78 o
   0  18  13     2965.64     3442.83    712.07 o
   1  18  13     5893.31     5911.69    587.39 o
 -10  19  13        3.44       44.41    300.52 o
  -9  19  13       16.02       84.38    299.04 o
  -8  19  13       36.91       -4.84    187.17 o
  -7  19  13       61.47       77.46    189.37 o
  -6  19  13       16.55      157.24    200.59 o
  -5  19  13       25.21      -83.97    188.94 o
  -4  19  13      124.60      174.30    210.91 o
  -3  19  13       13.01      -12.82    216.47 o
  -2  19  13      127.93      -37.37    228.47 o
  -1  19  13      288.45      152.44    261.67 o
   0  19  13       26.71      -21.34    274.61 o
  -9  20  13     3779.47     3320.52    568.47 o
  -8  20  13     4923.81     5147.33    675.06 o
  -7  20  13     5390.19     6303.52    750.56 o
  -6  20  13     4877.75     4713.57    651.37 o
  -5  20  13     1981.80     2017.51    327.06 o
  -4  20  13      649.56      748.03    266.71 o
  -3  20  13      835.39      479.43    273.16 o
  -2  20  13       13.15     -231.28    231.28 o
  -1  20  13     1069.87      410.07    417.47 o
  -7  21  13      147.68      429.31    349.37 o
  -6  21  13        7.85     -164.32    287.20 o
  -5  21  13      692.56      300.52    334.57 o
  -4  21  13      195.32      230.94    322.73 o
  -3  21  13      861.55      494.45    374.54 o
 -16   0  14      245.06      192.45    253.15 o
 -15   0  14      770.91     1849.01    392.30 o
 -14   0  14     3576.69     3985.22    492.97 o
 -13   0  14    16181.64    16312.46    858.63 o
 -12   0  14    20336.44    22010.66    740.20 o
 -11   0  14    22879.45    22357.41    590.35 o
 -10   0  14    19887.15    20405.25   1081.92 o
  -9   0  14    11375.25    10864.09    708.80 o
  -8   0  14     4164.13     4589.75    197.91 o
  -7   0  14     3393.68     3685.22    168.61 o
  -6   0  14        7.36      -41.40     61.43 o
  -5   0  14      288.16      360.92     71.71 o
  -4   0  14     6732.67     7408.96    261.92 o
  -3   0  14    30808.18    30695.94    600.14 o
  -2   0  14    12427.83    12419.58    338.04 o
  -1   0  14    18122.98    19036.66    507.46 o
   0   0  14    12882.00    12690.91    410.88 o
   1   0  14     8694.97     8567.81    507.86 o
   2   0  14     4314.48     4982.41    376.41 o
   3   0  14     3107.47     2608.52    299.19 o
   4   0  14      547.37      247.44    172.52 o
   5   0  14     1100.94     1315.60    267.95 o
 -16   1  14      742.92      707.15    218.66 o
 -15   1  14      162.51     -127.34    150.64 o
 -14   1  14       11.94      126.34    150.47 o
 -13   1  14        2.82       80.44    113.11 o
 -12   1  14        2.59       67.71    105.37 o
 -11   1  14        3.57       79.59     69.57 o
 -10   1  14       17.85        6.32     59.76 o
  -9   1  14       10.62      -16.40     56.18 o
  -8   1  14       95.00      132.64     48.90 o
  -7   1  14      755.62      814.15     86.52 o
  -6   1  14     3251.00     3295.40    137.91 o
  -5   1  14     3147.51     3246.75    120.72 o
  -4   1  14     1722.05     1603.26     87.90 o
  -3   1  14      332.87      395.35     58.69 o
  -2   1  14      531.09      435.52     71.02 o
  -1   1  14      216.77      270.68     71.65 o
   0   1  14        4.28      112.01     70.18 o
   1   1  14       36.62       29.78     80.33 o
   2   1  14      593.93      573.82    110.67 o
   3   1  14      477.44      623.64    135.32 o
   4   1  14      235.11      237.40    107.99 o
   5   1  14      834.52      747.65    184.62 o
 -16   2  14      236.28      203.51    179.98 o
 -15   2  14     1446.89     1260.68    244.38 o
 -14   2  14     4386.64     3938.31    441.90 o
 -13   2  14    13731.09    14277.16    461.68 o
 -12   2  14    12738.32    13143.42    442.56 o
 -11   2  14    10197.55    10322.18    281.22 o
 -10   2  14    11977.85    12142.11    280.19 o
  -9   2  14     9687.10     9964.49    260.95 o
  -8   2  14     3746.50     3482.10    119.86 o
  -7   2  14       38.63       14.00     47.68 o
  -6   2  14      220.11      217.32     53.46 o
  -5   2  14      933.17      839.99     68.13 o
  -4   2  14     5256.42     5475.50    143.43 o
  -3   2  14     9098.54     9096.00    183.94 o
  -2   2  14    10597.30    11072.69    233.66 o
  -1   2  14    11232.37    11795.04    284.79 o
   0   2  14    12394.87    12872.07    293.05 o
   1   2  14     9349.75     9354.51    415.39 o
   2   2  14     2528.17     2527.47    178.10 o
   3   2  14      679.92      560.99    118.63 o
   4   2  14       86.00       47.90    100.12 o
   5   2  14      309.41      243.16    137.20 o
 -16   3  14     3202.89     2904.51    342.41 o
 -15   3  14     1739.40     1706.37    264.93 o
 -14   3  14     1889.06     1909.42    219.76 o
 -13   3  14     1313.57     1433.66    186.33 o
 -12   3  14     1622.32      944.05    170.73 o
 -11   3  14     1140.25     1175.07    136.51 o
 -10   3  14     7125.48     7394.56    223.55 o
  -9   3  14    11798.60    11868.92    266.89 o
  -8   3  14     6622.84     6719.40    172.98 o
  -7   3  14     1836.52     2036.22    165.13 o
  -6   3  14    10742.45    10922.10    208.19 o
  -5   3  14     7413.64     7062.66    155.41 o
  -4   3  14     2073.53     1847.40     93.18 o
  -3   3  14       53.78       73.16     45.28 o
  -2   3  14      309.29      371.56     67.07 o
  -1   3  14      176.56       87.26     61.18 o
   0   3  14      997.43      985.27    123.99 o
   1   3  14     4902.29     4758.97    226.34 o
   2   3  14     6452.37     6318.63    235.41 o
   3   3  14     6283.69     6555.70    275.60 o
   4   3  14     2722.38     2822.56    244.45 o
   5   3  14     3361.95     3401.35    315.99 o
 -16   4  14       12.22      -19.05    210.22 o
 -15   4  14       78.00      134.36    164.85 o
 -14   4  14     1039.47     1344.39    192.35 o
 -13   4  14     2430.33     2642.48    230.16 o
 -12   4  14     5285.32     5856.26    317.58 o
 -11   4  14     5094.58     5656.50    260.92 o
 -10   4  14     4247.77     4227.12    207.61 o
  -9   4  14    11089.99    11027.76    255.58 o
  -8   4  14     4712.84     4291.81    173.32 o
  -7   4  14       48.45       -2.95     43.70 o
  -6   4  14       83.32       43.19     42.34 o
  -5   4  14      497.26      351.77     81.30 o
  -4   4  14     1160.89     1296.21     83.81 o
  -3   4  14     1521.80     1508.52    110.37 o
  -2   4  14     7319.81     6561.36    178.57 o
  -1   4  14     9170.34     9109.40    327.11 o
   0   4  14     3912.94     3938.18    354.97 o
   1   4  14     3591.12     3727.84    201.07 o
   2   4  14     1178.35     1096.62    131.78 o
   3   4  14      683.37      582.63    119.76 o
   4   4  14      150.68      -51.69    113.80 o
   5   4  14      218.07      179.95    144.57 o
 -16   5  14     4341.42     4801.72    610.66 o
 -15   5  14     3346.77     3806.44    363.17 o
 -14   5  14     1654.75     1845.74    217.38 o
 -13   5  14     2293.53     2134.62    337.39 o
 -12   5  14     1756.93     1828.06    190.33 o
 -11   5  14      679.57      467.82    105.90 o
 -10   5  14     4141.48     4547.36    361.00 o
  -9   5  14     7615.60     7899.65    342.29 o
  -8   5  14    10224.12    10531.32    367.60 o
  -7   5  14    17340.91    17524.50    323.45 o
  -6   5  14    16094.90    16158.58    254.68 o
  -5   5  14    15800.72    15707.94    258.97 o
  -4   5  14     1712.29     1676.09     92.64 o
  -3   5  14     1092.74     1095.66     85.52 o
  -2   5  14      752.57      778.09     94.88 o
  -1   5  14     4107.64     3752.09    183.70 o
   0   5  14       98.69       61.94     70.42 o
   1   5  14     3511.69     3759.22    207.47 o
   2   5  14     8118.62     7998.10    288.00 o
   3   5  14     9835.99    10485.38    370.91 o
   4   5  14     5463.39     5571.88    338.13 o
   5   5  14     5565.11     5828.99    372.21 o
 -16   6  14        0.32     -172.48    172.48 o
 -15   6  14       16.63      -30.76    141.08 o
 -14   6  14       29.95       97.70    129.28 o
 -13   6  14       15.26      -26.78    108.68 o
 -12   6  14      407.50      335.34    121.89 o
 -11   6  14       20.59      -40.36     77.34 o
 -10   6  14      135.73       84.26     81.46 o
  -9   6  14     4781.83     4752.26    214.30 o
  -8   6  14      954.18     1012.18    107.29 o
  -7   6  14       87.65       74.61     59.17 o
  -6   6  14     1656.42     1756.27    111.34 o
  -5   6  14     1025.29      995.65    135.84 o
  -4   6  14       71.56      103.52     52.60 o
  -3   6  14      690.92      745.16    106.94 o
  -2   6  14      325.16      212.26     76.01 o
  -1   6  14      524.21      356.48     81.38 o
   0   6  14       97.85       49.34     71.26 o
   1   6  14        7.05        0.79     75.78 o
   2   6  14      306.37      132.74     98.42 o
   3   6  14      335.78      263.40    119.52 o
   4   6  14       10.71     -105.52    105.52 o
   5   6  14      366.28      140.65    153.63 o
 -15   7  14     4254.58     5366.81    358.33 o
 -14   7  14     2845.87     3411.44    311.39 o
 -13   7  14     2518.47     2394.61    341.45 o
 -12   7  14      247.97      210.08    111.27 o
 -11   7  14      130.22      161.77    103.21 o
 -10   7  14     5206.00     5128.61    274.57 o
  -9   7  14     8143.14     8576.00    259.14 o
  -8   7  14     8910.82     9046.73    270.32 o
  -7   7  14    12176.94    11954.33    288.46 o
  -6   7  14    22856.21    23782.65    397.86 o
  -5   7  14    24392.04    25153.06    434.97 o
  -4   7  14    15295.85    14936.03    310.82 o
  -3   7  14     6638.64     6535.13    257.80 o
  -2   7  14      915.68      973.53    107.98 o
  -1   7  14      441.08      508.13    151.48 o
   0   7  14     2612.73     2391.00    187.61 o
   1   7  14     4145.42     3975.39    232.57 o
   2   7  14     7864.79     7740.66    312.89 o
   3   7  14     6198.96     6680.66    314.65 o
   4   7  14     5991.14     5976.05    389.23 o
   5   7  14     6322.06     6927.15    369.63 o
 -15   8  14      557.24      573.84    172.87 o
 -14   8  14      295.38      370.43    150.33 o
 -13   8  14      180.47      125.41    125.57 o
 -12   8  14     1352.80     1200.18    174.63 o
 -11   8  14     4840.17     5040.34    258.59 o
 -10   8  14     1576.90     1344.69    140.22 o
  -9   8  14     1444.13     1544.61    140.99 o
  -8   8  14      975.75      993.33    112.06 o
  -7   8  14     1019.45      916.73     99.45 o
  -6   8  14       49.29        5.04     54.16 o
  -5   8  14      248.64      205.35     68.96 o
  -4   8  14     2115.83     2280.36    156.53 o
  -3   8  14      388.35      341.35     78.40 o
  -2   8  14      322.42      238.31     79.35 o
  -1   8  14     1221.23     1110.05    112.19 o
   0   8  14      616.90      551.50    103.53 o
   1   8  14     1694.26     1577.61    184.05 o
   2   8  14     1269.45     1018.64    141.36 o
   3   8  14      401.26      179.26    118.11 o
   4   8  14      158.84      136.51    125.71 o
 -15   9  14     4202.84     4296.90    327.22 o
 -14   9  14     3869.26     3982.43    301.34 o
 -13   9  14     1025.44     1151.62    177.52 o
 -12   9  14      245.37      416.80    127.44 o
 -11   9  14      238.42      323.31    104.51 o
 -10   9  14     1415.05     1144.71    134.32 o
  -9   9  14     5436.08     5433.10    238.04 o
  -8   9  14    11145.63    11060.37    389.46 o
  -7   9  14    15231.20    15691.56    343.89 o
  -6   9  14    13284.47    13255.10    288.21 o
  -5   9  14    10117.76     9991.18    300.82 o
  -4   9  14     5405.89     5833.47    205.85 o
  -3   9  14     3092.02     3045.41    236.44 o
  -2   9  14      974.02      818.32    107.23 o
  -1   9  14       74.30       45.51     80.05 o
   0   9  14     1342.24     1190.52    222.22 o
   1   9  14     1896.23     1952.10    178.07 o
   2   9  14     5691.67     5148.97    285.28 o
   3   9  14     5918.16     6276.75    482.91 o
   4   9  14     4403.55     4427.33    582.48 o
 -15  10  14     1506.67     1447.46    230.30 o
 -14  10  14     2615.36     2433.19    351.51 o
 -13  10  14     6138.50     6677.38    417.13 o
 -12  10  14     7135.96     6916.39    343.70 o
 -11  10  14    12961.72    12900.69    635.05 o
 -10  10  14     3131.23     3106.93    205.98 o
  -9  10  14     4823.74     4724.06    221.41 o
  -8  10  14      903.42     1033.02    116.32 o
  -7  10  14      482.41      679.76     87.14 o
  -6  10  14       27.41       58.09     57.61 o
  -5  10  14     1555.62     1873.61    131.70 o
  -4  10  14     3499.67     3600.05    223.27 o
  -3  10  14     9200.87     9285.53    270.67 o
  -2  10  14    10018.98     9463.64    287.69 o
  -1  10  14    11513.44    11703.25    407.91 o
   0  10  14     6282.78     6032.23    266.25 o
   1  10  14     3463.54     3215.52    219.60 o
   2  10  14     1816.44     2049.05    192.68 o
   3  10  14      405.48      298.20    133.79 o
   4  10  14       52.99      -43.65    144.02 o
 -14  11  14     1696.32     1891.68    228.36 o
 -13  11  14      505.61      503.66    154.28 o
 -12  11  14      130.09     -107.22    107.22 o
 -11  11  14      263.48      156.04    101.72 o
 -10  11  14       10.82       51.46     83.41 o
  -9  11  14      544.54      596.75    106.03 o
  -8  11  14     1443.13     1085.41    117.57 o
  -7  11  14     2894.51     2749.95    142.23 o
  -6  11  14     1044.15      960.05    119.10 o
  -5  11  14     4762.54     4662.99    200.47 o
  -4  11  14     2380.22     2555.72    141.00 o
  -3  11  14     2245.79     2234.97    138.65 o
  -2  11  14      194.37      107.87     71.84 o
  -1  11  14       83.02      100.68    118.80 o
   0  11  14      231.25      205.72    100.33 o
   1  11  14      180.14      162.52    103.32 o
   2  11  14     1699.23     1783.29    187.02 o
   3  11  14     1646.88     1540.64    190.98 o
 -14  12  14     2986.38     2974.70    273.37 o
 -13  12  14     5039.22     5387.07    333.65 o
 -12  12  14     6670.71     6799.21    697.22 o
 -11  12  14     5985.14     6096.91    276.17 o
 -10  12  14     8479.07     8715.22    560.05 o
  -9  12  14     9719.08     9817.28    349.36 o
  -8  12  14     7996.68     8321.37    265.19 o
  -7  12  14     1411.44     1460.00    148.72 o
  -6  12  14       69.23       12.11     87.49 o
  -5  12  14     4887.18     4090.73    241.42 o
  -4  12  14     2904.04     3199.21    180.16 o
  -3  12  14     8537.98     9398.77    259.22 o
  -2  12  14     9802.06     9855.57    278.84 o
  -1  12  14    11480.32    12299.56    419.02 o
   0  12  14     9820.04     9888.59    341.25 o
   1  12  14     5414.16     5310.06    271.77 o
   2  12  14     2302.54     2037.27    198.11 o
   3  12  14      713.86      523.65    146.36 o
 -14  13  14      112.04      148.85    153.59 o
 -13  13  14       54.29       75.23    142.74 o
 -12  13  14       28.17      -51.21    124.88 o
 -11  13  14       49.47       76.83    104.43 o
 -10  13  14        0.50      134.15     93.27 o
  -9  13  14      287.61      154.05     88.86 o
  -8  13  14        9.53       14.33     71.93 o
  -7  13  14      265.64       74.05    116.41 o
  -6  13  14       20.81       29.10    101.89 o
  -5  13  14        8.49      120.83     95.65 o
  -4  13  14      272.46      325.62    108.05 o
  -3  13  14       12.79       26.45     66.40 o
  -2  13  14        4.99       91.82     77.15 o
  -1  13  14      165.48       74.88     89.89 o
   0  13  14       11.58      118.50     99.28 o
   1  13  14       34.87       34.47    105.70 o
   2  13  14       45.12       -5.78    116.59 o
   3  13  14       16.71      -81.32    122.49 o
 -13  14  14     3594.15     3100.17    267.15 o
 -12  14  14     4678.66     4525.47    302.49 o
 -11  14  14     6514.37     6926.03    305.98 o
 -10  14  14     8096.39     8419.92    298.24 o
  -9  14  14     5836.10     6127.41    243.42 o
  -8  14  14     3139.88     3089.18    191.34 o
  -7  14  14       28.94      125.18    121.90 o
  -6  14  14      533.37      449.61    204.57 o
  -5  14  14     1107.20      965.93    170.11 o
  -4  14  14     2399.56     2224.98    238.98 o
  -3  14  14     6464.42     6584.65    395.02 o
  -2  14  14     7561.30     7977.13    332.06 o
  -1  14  14     7854.46     8261.23    299.16 o
   0  14  14     8872.14     8861.06    331.03 o
   1  14  14     3984.72     4174.92    261.11 o
   2  14  14     2293.22     2132.53    210.37 o
 -12  15  14        2.98      211.26    141.13 o
 -11  15  14      436.30      198.79    120.30 o
 -10  15  14       21.17       18.74     91.85 o
  -9  15  14      148.66      198.25     87.58 o
  -8  15  14      748.52      513.79    270.44 o
  -7  15  14     2430.04     1986.70    257.86 o
  -6  15  14     1628.78     1629.73    211.90 o
  -5  15  14     2033.78     1857.37    201.25 o
  -4  15  14     1780.25     1573.76    214.97 o
  -3  15  14     1163.87      863.45    180.92 o
  -2  15  14      338.94      270.56     96.05 o
  -1  15  14     1016.69     1049.08    167.09 o
   0  15  14     1560.89     1432.76    162.50 o
   1  15  14      430.97      363.00    134.37 o
   2  15  14      621.84      804.12    164.45 o
 -12  16  14     3500.15     3948.37    286.07 o
 -11  16  14     3732.29     3811.07    234.12 o
 -10  16  14     2754.30     3075.99    293.38 o
  -9  16  14     3451.96     3669.00    298.75 o
  -8  16  14     1172.84     1222.36    194.51 o
  -7  16  14       43.53       85.09    125.75 o
  -6  16  14      669.01      640.44    165.70 o
  -5  16  14     1236.33     1171.20    192.59 o
  -4  16  14     2562.08     2539.46    324.30 o
  -3  16  14     3481.99     3734.01    313.19 o
  -2  16  14     4766.98     5361.45    435.59 o
  -1  16  14     5739.25     5880.58    282.27 o
   0  16  14     3821.95     3755.20    240.07 o
   1  16  14     1757.86     1678.65    264.71 o
 -11  17  14      301.95      303.18    229.43 o
 -10  17  14     1681.20     1833.61    241.64 o
  -9  17  14     1739.65     1884.80    324.92 o
  -8  17  14     4573.95     4140.28    414.09 o
  -7  17  14     3869.82     4549.60    327.06 o
  -6  17  14     3711.74     3280.71    282.40 o
  -5  17  14     2024.78     2212.19    436.98 o
  -4  17  14     3622.16     4081.06    328.01 o
  -3  17  14     2792.43     3000.62    466.90 o
  -2  17  14      511.44      393.36    172.43 o
  -1  17  14      543.11      248.70    186.68 o
   0  17  14     1433.40      789.48    308.74 o
 -10  18  14      299.56      364.69    225.31 o
  -9  18  14     1152.99      837.51    285.72 o
  -8  18  14      574.77      437.93    170.69 o
  -7  18  14       21.98       36.01    145.48 o
  -6  18  14        6.52        9.02    137.14 o
  -5  18  14      107.81     -151.00    151.00 o
  -4  18  14       58.58      -32.75    139.29 o
  -3  18  14      102.39       15.31    156.55 o
  -2  18  14      450.58       80.50    239.18 o
  -1  18  14      369.82      326.02    304.96 o
   0  18  14      346.11      510.74    421.91 o
  -9  19  14     1839.02     1871.22    475.21 o
  -8  19  14     4971.48     5018.18    812.74 o
  -7  19  14     8567.91     8726.58   1484.09 o
  -6  19  14     8720.81     8862.88    622.32 o
  -5  19  14     3432.94     3205.28    406.66 o
  -4  19  14     3631.56     3418.64    519.62 o
  -3  19  14     1673.01     1416.32    348.84 o
  -2  19  14      273.26      183.62    346.41 o
  -7  20  14      120.70      100.67    315.32 o
  -6  20  14      103.22       34.92    214.47 o
  -5  20  14      189.24     -155.17    210.77 o
  -4  20  14      123.49      -19.58    229.13 o
  -3  20  14       10.98      -94.29    245.55 o
 -16   1  15      272.89      104.99    181.35 o
 -15   1  15       73.72      104.85    164.37 o
 -14   1  15     2783.63     2663.87    296.74 o
 -13   1  15     7809.65     7743.69    432.42 o
 -12   1  15    11386.20    11570.48    394.47 o
 -11   1  15    17572.92    17805.57    406.31 o
 -10   1  15    23987.18    24741.94    441.62 o
  -9   1  15    23557.19    23995.10    619.90 o
  -8   1  15    12945.97    13472.28    290.10 o
  -7   1  15     2196.33     1931.77    122.95 o
  -6   1  15      519.50      485.97     68.48 o
  -5   1  15     3072.27     2964.48    121.68 o
  -4   1  15     1091.39      972.96     81.89 o
  -3   1  15    10291.87    10559.40    220.02 o
  -2   1  15    11753.07    11776.96    269.64 o
  -1   1  15    19866.42    18731.84    367.35 o
   0   1  15    14537.07    14947.93    359.93 o
   1   1  15    16990.49    16665.41    593.63 o
   2   1  15    12408.26    12427.75    557.70 o
   3   1  15     4465.92     4116.28    263.88 o
   4   1  15     2587.76     2293.58    214.73 o
 -16   2  15      733.31      969.73    257.59 o
 -15   2  15      874.59      865.78    222.58 o
 -14   2  15     2594.00     2727.71    935.61 o
 -13   2  15     1207.78     1356.71    218.21 o
 -12   2  15      433.96      278.65    123.50 o
 -11   2  15       11.81        1.72     75.63 o
 -10   2  15     2086.73     2030.07    151.03 o
  -9   2  15     5199.13     5198.95    191.50 o
  -8   2  15     6397.11     6436.54    209.29 o
  -7   2  15     1803.49     1575.08    112.92 o
  -6   2  15     6239.05     6114.38    174.65 o
  -5   2  15     1954.59     1979.11    101.42 o
  -4   2  15     8430.31     7823.18    183.01 o
  -3   2  15     5095.42     5218.21    163.98 o
  -2   2  15     3176.63     2874.53    148.21 o
  -1   2  15      942.86      990.73    113.87 o
   0   2  15       66.30       75.28     78.26 o
   1   2  15     1199.06     1182.30    134.62 o
   2   2  15     1005.25     1283.05    240.90 o
   3   2  15     1484.32     1719.89    185.65 o
   4   2  15      643.33      399.48    142.10 o
 -16   3  15      354.11      397.84    197.32 o
 -15   3  15      126.95      177.38    162.77 o
 -14   3  15     1156.68     1534.14    243.82 o
 -13   3  15     6211.05     6503.25    559.31 o
 -12   3  15     6733.39     6703.96    386.97 o
 -11   3  15     5607.47     6054.43    286.20 o
 -10   3  15     6586.33     6994.64    253.61 o
  -9   3  15    10466.19    11058.49    416.00 o
  -8   3  15    12068.27    12369.07    287.44 o
  -7   3  15     5300.10     5131.30    174.47 o
  -6   3  15     3264.69     3101.43    134.23 o
  -5   3  15       78.57       37.07     46.22 o
  -4   3  15      465.63      281.68     59.99 o
  -3   3  15     3549.02     3551.25    160.62 o
  -2   3  15     7184.45     7478.08    238.23 o
  -1   3  15     6364.74     6530.03    231.30 o
   0   3  15     7786.79     7571.53    263.76 o
   1   3  15     6951.85     6969.72    329.83 o
   2   3  15     3996.92     4430.87    237.96 o
   3   3  15     2730.20     2705.82    219.56 o
   4   3  15     2043.55     2401.51    203.36 o
 -16   4  15     2887.93     2948.75    687.64 o
 -15   4  15     3876.00     4406.65    387.66 o
 -14   4  15     4355.45     4258.73    359.33 o
 -13   4  15     4550.98     4501.92    292.23 o
 -12   4  15     4078.29     4379.21    274.57 o
 -11   4  15     1045.10     1063.24    271.80 o
 -10   4  15       16.36       50.87     69.48 o
  -9   4  15     2811.83     2713.29    166.46 o
  -8   4  15     9847.15     9870.96    300.17 o
  -7   4  15    11264.28    11903.66    279.08 o
  -6   4  15    11094.26    11715.28    308.86 o
  -5   4  15     9155.13     9028.01    211.53 o
  -4   4  15     7893.09     7989.50    212.76 o
  -3   4  15     8298.18     8494.52    351.29 o
  -2   4  15    11864.13    11899.07    415.37 o
  -1   4  15     6074.35     5284.39    215.58 o
   0   4  15     1265.04      861.44    116.15 o
   1   4  15       69.65       47.69    119.29 o
   2   4  15     1177.65      884.24    152.88 o
   3   4  15     2516.86     2616.66    197.65 o
   4   4  15     3820.40     3552.03    263.71 o
 -16   5  15        7.42       20.40    178.42 o
 -15   5  15       12.20      105.48    169.14 o
 -14   5  15       41.49       86.82    128.84 o
 -13   5  15       60.45       64.64    117.11 o
 -12   5  15     2227.85     2156.95    242.31 o
 -11   5  15     1103.58     1007.88    130.83 o
 -10   5  15      706.80      614.95    101.12 o
  -9   5  15     3294.47     3178.18    179.05 o
  -8   5  15     1650.78     1608.52    129.66 o
  -7   5  15      595.78      460.18     87.23 o
  -6   5  15      572.26      462.50     77.60 o
  -5   5  15        0.22       15.28     55.08 o
  -4   5  15      153.07       66.89     61.72 o
  -3   5  15      954.18      916.32    147.30 o
  -2   5  15     4196.18     4302.58    191.68 o
  -1   5  15     1101.32     1293.45    126.78 o
   0   5  15     1746.88     1278.64    207.51 o
   1   5  15      866.98      597.09    115.49 o
   2   5  15      897.78      944.11    128.11 o
   3   5  15      272.98      294.38    123.61 o
   4   5  15       44.49       74.20    177.65 o
 -15   6  15     5952.06     6426.69    454.66 o
 -14   6  15     7910.20     8333.11    399.44 o
 -13   6  15     6103.62     5610.21    331.87 o
 -12   6  15     5812.35     6058.90    388.99 o
 -11   6  15      137.76      112.57     91.03 o
 -10   6  15      393.77      368.11     89.76 o
  -9   6  15     2791.33     3331.90    182.94 o
  -8   6  15     2243.35     2316.24    155.27 o
  -7   6  15     9267.64     9654.74    265.51 o
  -6   6  15    15882.16    16018.70    382.45 o
  -5   6  15    18039.44    18565.37    389.63 o
  -4   6  15    14264.86    14776.93    341.49 o
  -3   6  15    11978.03    12400.18    296.92 o
  -2   6  15     9165.52     9684.36    266.18 o
  -1   6  15      674.54      480.70    124.69 o
   0   6  15      433.56      403.59     97.98 o
   1   6  15     2100.97     2091.70    168.18 o
   2   6  15     2600.91     2195.43    198.31 o
   3   6  15     3324.36     3249.66    277.35 o
   4   6  15     6288.71     6126.57    385.06 o
 -15   7  15        1.88      152.74    145.57 o
 -14   7  15       67.26      147.84    136.05 o
 -13   7  15       17.01       41.40    110.10 o
 -12   7  15      284.14      441.12    149.79 o
 -11   7  15      145.06      244.62     99.40 o
 -10   7  15     1206.84     1050.86    130.37 o
  -9   7  15      112.75      -42.35     68.13 o
  -8   7  15       25.89       79.49     67.11 o
  -7   7  15        6.55       18.53     61.52 o
  -6   7  15      200.01      184.79     67.02 o
  -5   7  15      183.09      161.61     70.66 o
  -4   7  15       16.50       74.91     64.66 o
  -3   7  15        3.52       -9.08     69.18 o
  -2   7  15      538.44      677.26    103.56 o
  -1   7  15       66.23       67.63     79.10 o
   0   7  15      602.32      477.82    105.19 o
   1   7  15       29.48      -84.20     84.20 o
   2   7  15       92.12       92.22    106.53 o
   3   7  15       79.72       15.64    113.26 o
   4   7  15      484.07      600.92    167.23 o
 -15   8  15     5322.79     5608.93    407.14 o
 -14   8  15     5928.79     6591.29    377.63 o
 -13   8  15     5854.96     5886.26    417.37 o
 -12   8  15     3378.19     3542.33    232.34 o
 -11   8  15      963.07      923.99    132.29 o
 -10   8  15       30.56       18.11     81.02 o
  -9   8  15      837.40      741.98    102.54 o
  -8   8  15      740.52      959.56    107.36 o
  -7   8  15     5969.44     6565.02    278.26 o
  -6   8  15    14888.09    14256.20    310.62 o
  -5   8  15    18298.57    17494.85    373.87 o
  -4   8  15    18335.37    17810.03    383.37 o
  -3   8  15     8707.54     8932.20    352.58 o
  -2   8  15     7055.05     7451.62    272.00 o
  -1   8  15      872.17      891.88    113.67 o
   0   8  15      189.38      144.61    114.57 o
   1   8  15      756.18      713.75    136.81 o
   2   8  15     2220.37     2199.85    202.25 o
   3   8  15     3598.92     3698.42    261.69 o
 -15   9  15      510.49      194.99    239.82 o
 -14   9  15      272.45      289.36    148.29 o
 -13   9  15     1080.09     1175.63    268.38 o
 -12   9  15     3345.55     3487.53    232.32 o
 -11   9  15     7519.62     7599.40    364.10 o
 -10   9  15     3645.59     3446.50    211.16 o
  -9   9  15     5154.25     5316.69    332.44 o
  -8   9  15     3106.02     3187.12    172.56 o
  -7   9  15     3573.30     3558.76    287.63 o
  -6   9  15     1878.72     1648.44    118.37 o
  -5   9  15      737.23      596.13    105.99 o
  -4   9  15      319.60      194.15    100.39 o
  -3   9  15     2345.95     2079.18    143.40 o
  -2   9  15     2940.72     3100.53    195.66 o
  -1   9  15     4497.32     4350.99    224.15 o
   0   9  15     3425.96     3327.20    218.93 o
   1   9  15     1766.51     1663.09    171.79 o
   2   9  15     3112.81     2668.47    218.28 o
   3   9  15     1316.78     1419.57    188.98 o
 -14  10  15     3700.86     4234.00    315.28 o
 -13  10  15     1589.67     1415.40    195.40 o
 -12  10  15     1216.86      957.20    159.23 o
 -11  10  15     1221.15     1161.59    173.08 o
 -10  10  15      171.72      183.50     92.58 o
  -9  10  15      356.97      318.85     94.74 o
  -8  10  15     2347.68     2404.66    166.59 o
  -7  10  15     4468.95     4514.06    188.64 o
  -6  10  15     9728.26     9457.94    278.72 o
  -5  10  15     9615.50     9879.60    519.67 o
  -4  10  15     3763.14     3828.44    173.18 o
  -3  10  15      895.64      728.23    111.61 o
  -2  10  15     1010.99     1032.91    116.98 o
  -1  10  15     1184.18      875.39    127.02 o
   0  10  15      323.67      331.08    201.13 o
   1  10  15       66.86       49.77    101.62 o
   2  10  15     2156.77     2091.07    206.50 o
   3  10  15     2629.69     2816.82    243.26 o
 -14  11  15     1124.49     1158.11    198.82 o
 -13  11  15     2544.27     2982.05    259.72 o
 -12  11  15     4214.36     4409.81    404.19 o
 -11  11  15     7850.52     7821.97    313.65 o
 -10  11  15     7838.12     8592.81    306.76 o
  -9  11  15     9542.57     9866.62    510.84 o
  -8  11  15     7641.28     7903.42    268.48 o
  -7  11  15     6386.76     6328.00    215.29 o
  -6  11  15     1486.30     1261.48    104.09 o
  -5  11  15        8.30      -44.19     60.33 o
  -4  11  15      260.42      228.90    108.13 o
  -3  11  15     2283.56     2178.12    145.63 o
  -2  11  15     4492.29     4820.19    209.24 o
  -1  11  15     9128.43     9547.40    558.34 o
   0  11  15     8871.42     8810.37    326.00 o
   1  11  15     8121.75     8741.59    341.49 o
   2  11  15     3097.69     3303.32    250.65 o
   3  11  15     2673.47     2597.45    231.41 o
 -14  12  15     1310.92     1294.19    233.51 o
 -13  12  15      576.06      806.50    170.41 o
 -12  12  15      117.46      150.60    117.90 o
 -11  12  15      185.75       49.95    102.25 o
 -10  12  15       67.81       39.94     90.51 o
  -9  12  15       77.41       41.37     85.69 o
  -8  12  15        7.42      -22.23     90.39 o
  -7  12  15      211.83      204.29     69.12 o
  -6  12  15      211.95      297.31     64.65 o
  -5  12  15     2882.55     2567.44    264.44 o
  -4  12  15     4121.56     3447.28    160.32 o
  -3  12  15     2694.10     2230.02    198.54 o
  -2  12  15      460.87      345.80     97.75 o
  -1  12  15      583.18      499.69    116.87 o
   0  12  15      111.28       41.53    102.48 o
   1  12  15       16.00      -86.01    108.01 o
   2  12  15      195.81       59.66    143.38 o
 -13  13  15     1704.76     1629.21    211.05 o
 -12  13  15     5836.57     6004.03    293.25 o
 -11  13  15     9521.50    10840.00    351.23 o
 -10  13  15    10691.49    11916.45    351.64 o
  -9  13  15    12264.58    13065.23    356.80 o
  -8  13  15     7578.80     7567.33    254.09 o
  -7  13  15     4704.29     5051.72    515.93 o
  -6  13  15     1576.66     1621.70    175.69 o
  -5  13  15      283.02      110.20    109.65 o
  -4  13  15      679.44      668.20    113.03 o
  -3  13  15     3782.06     3965.78    195.87 o
  -2  13  15     4730.27     4650.07    225.64 o
  -1  13  15     8720.95     8853.81    319.36 o
   0  13  15     8595.48     8410.22    604.92 o
   1  13  15     8645.63     8484.75    344.62 o
   2  13  15     3791.49     3821.83    271.97 o
 -13  14  15      117.60      -33.64    141.22 o
 -12  14  15      139.65      254.28    119.81 o
 -11  14  15      215.31      177.87    112.19 o
 -10  14  15      345.35      207.15    103.23 o
  -9  14  15       33.23       13.29     81.13 o
  -8  14  15       10.12     -103.66    118.05 o
  -7  14  15       22.43       25.07    120.20 o
  -6  14  15       46.37       16.94    117.44 o
  -5  14  15      138.91      -12.65    172.18 o
  -4  14  15      166.66       42.69    176.27 o
  -3  14  15      479.83      451.15     93.99 o
  -2  14  15      219.01      185.80     93.03 o
  -1  14  15       48.09      130.74    111.62 o
   0  14  15      145.56      264.02    117.80 o
   1  14  15       96.84       79.79    123.71 o
 -12  15  15     5014.01     5623.71    295.58 o
 -11  15  15     6426.83     6977.52    294.48 o
 -10  15  15     7288.89     7637.67    509.28 o
  -9  15  15     7702.23     7436.02    420.35 o
  -8  15  15     4828.75     4952.54    346.14 o
  -7  15  15     1484.05     1639.45    348.39 o
  -6  15  15      658.50      698.46    175.44 o
  -5  15  15      262.05      232.06    150.12 o
  -4  15  15      257.15       29.91    142.12 o
  -3  15  15     1706.67     1336.99    407.60 o
  -2  15  15     4175.85     3841.38    267.74 o
  -1  15  15     5386.20     5263.62    263.27 o
   0  15  15     6414.96     7199.48    454.61 o
   1  15  15     5714.31     5946.60    542.95 o
 -11  16  15      461.97      243.70    187.24 o
 -10  16  15        5.91       22.62    144.05 o
  -9  16  15      395.88      314.74    174.68 o
  -8  16  15     1039.58      888.82    216.90 o
  -7  16  15      900.66      848.17    187.14 o
  -6  16  15     2776.68     3033.38    578.87 o
  -5  16  15     4408.82     4270.23    298.99 o
  -4  16  15     5009.66     3999.86    328.41 o
  -3  16  15     2520.97     1896.05    317.45 o
  -2  16  15       86.73       85.87    157.19 o
  -1  16  15       77.14     -138.14    189.01 o
   0  16  15        2.42      -74.82    117.45 o
 -11  17  15     1007.40     1284.89    220.61 o
 -10  17  15     2333.20     2424.43    424.76 o
  -9  17  15     2286.16     2420.99    265.99 o
  -8  17  15     2804.04     2802.19    277.20 o
  -7  17  15      838.48      714.83    179.91 o
  -6  17  15       22.51       -7.03    136.07 o
  -5  17  15        2.30     -128.84    128.84 o
  -4  17  15      110.44      226.85    229.86 o
  -3  17  15      892.42      998.26    230.06 o
  -2  17  15     1911.20     1776.87    285.33 o
  -1  17  15     1321.59     1166.04    239.80 o
 -10  18  15       11.53      -88.50    267.21 o
  -9  18  15      741.82      465.02    235.39 o
  -8  18  15     4185.09     4156.30    330.61 o
  -7  18  15     6043.09     6206.83    459.65 o
  -6  18  15     6379.49     5819.79    392.28 o
  -5  18  15     5841.67     6492.49    411.25 o
  -4  18  15     6021.09     5650.43    399.81 o
  -3  18  15     2373.08     2059.80    387.60 o
  -2  18  15     2256.40     2609.11    643.23 o
  -8  19  15      121.55      118.36    221.92 o
  -7  19  15        3.00       87.58    217.87 o
  -6  19  15        6.45      115.65    221.50 o
  -5  19  15        5.37      116.26    223.83 o
  -4  19  15      115.70       86.12    395.27 o
 -16   0  16      630.20      639.53    304.96 o
 -15   0  16      130.34      235.38    244.26 o
 -14   0  16      376.98      -41.45    189.49 o
 -13   0  16       26.74      112.51    183.57 o
 -12   0  16     4672.41     5592.60    415.10 o
 -11   0  16    11537.57    13183.63    550.96 o
 -10   0  16    17731.10    18974.28    534.27 o
  -9   0  16    31045.76    31808.33    745.15 o
  -8   0  16    34371.16    36669.90    815.79 o
  -7   0  16    22083.99    23335.80    592.53 o
  -6   0  16     5616.47     6171.13    234.83 o
  -5   0  16     1432.08     1218.29    133.16 o
  -4   0  16     1367.05     1327.15    135.51 o
  -3   0  16      148.95      319.07    110.08 o
  -2   0  16     4103.42     3969.72    309.42 o
  -1   0  16     5683.15     5995.88    383.42 o
   0   0  16     9720.85    10009.98    469.53 o
   1   0  16    16708.70    15219.52    613.05 o
   2   0  16     9075.11     9308.73    687.64 o
   3   0  16     6636.69     7286.34    503.55 o
 -16   1  16       21.41      357.29    194.87 o
 -15   1  16      461.76      244.36    174.35 o
 -14   1  16     2210.97     1683.86    252.44 o
 -13   1  16      195.93      -83.75    120.90 o
 -12   1  16     1811.23     1894.60    177.70 o
 -11   1  16      380.77      178.59     85.63 o
 -10   1  16      247.57      257.52     88.97 o
  -9   1  16      770.14      613.57    101.47 o
  -8   1  16       44.84       46.14     66.33 o
  -7   1  16       28.30       48.61     63.02 o
  -6   1  16     1518.16     1615.26     96.83 o
  -5   1  16      826.61      709.15     75.37 o
  -4   1  16     5935.56     6167.32    226.64 o
  -3   1  16     1384.21     1652.05    132.65 o
  -2   1  16     1878.66     1860.25    144.31 o
  -1   1  16      692.33      828.45    124.49 o
   0   1  16      226.26      151.57    103.42 o
   1   1  16       15.41       42.26     97.55 o
   2   1  16      110.39       25.63    109.38 o
   3   1  16       83.62      138.09    122.34 o
 -16   2  16     1455.90     1382.64    255.01 o
 -15   2  16      335.58      285.12    178.97 o
 -14   2  16      250.57      152.21    279.79 o
 -13   2  16      978.10     1011.32    197.15 o
 -12   2  16     6751.52     6617.13    413.78 o
 -11   2  16     4500.03     4345.35    246.53 o
 -10   2  16     7557.06     7417.26    258.49 o
  -9   2  16     8290.69     8248.08    265.28 o
  -8   2  16    19424.51    20225.07    565.95 o
  -7   2  16    14995.84    15209.11    353.58 o
  -6   2  16     4740.24     4694.54    196.32 o
  -5   2  16     3887.26     3460.61    153.92 o
  -4   2  16       38.35       34.75     63.82 o
  -3   2  16      343.04      206.01     74.04 o
  -2   2  16     3902.72     3731.93    194.71 o
  -1   2  16     4955.75     5268.73    238.94 o
   0   2  16     9295.12     9202.35    316.75 o
   1   2  16     9143.18     9149.71    332.75 o
   2   2  16     6223.80     6894.28    306.03 o
   3   2  16     4329.34     4963.02    295.83 o
 -16   3  16      977.78     1020.33    239.54 o
 -15   3  16     2420.19     2652.19    310.46 o
 -14   3  16     4875.06     5100.43    393.86 o
 -13   3  16     3384.37     3115.17    379.72 o
 -12   3  16     5268.40     5807.63    319.45 o
 -11   3  16     2591.68     2622.93    178.49 o
 -10   3  16      218.15      169.42     84.32 o
  -9   3  16       33.14      -14.01     68.82 o
  -8   3  16     2661.45     2406.56    160.19 o
  -7   3  16     2155.13     2074.42    149.17 o
  -6   3  16     4387.75     4661.67    188.74 o
  -5   3  16     3602.16     3592.27    166.20 o
  -4   3  16     2797.38     3081.02    166.72 o
  -3   3  16     3586.69     3768.09    190.26 o
  -2   3  16     2611.68     2455.36    160.44 o
  -1   3  16     2211.45     2364.02    162.97 o
   0   3  16      103.23       71.78     85.21 o
   1   3  16       14.53      -68.00    105.98 o
   2   3  16      277.44      109.14    112.60 o
   3   3  16      209.84      135.39    123.47 o
 -16   4  16      394.64      419.54    209.71 o
 -15   4  16       92.12      116.85    168.45 o
 -14   4  16       11.99        1.36    239.08 o
 -13   4  16      438.30      211.78    125.28 o
 -12   4  16     1626.73     1645.47    179.70 o
 -11   4  16     2630.97     2698.82    181.64 o
 -10   4  16     3125.32     3163.26    188.16 o
  -9   4  16     3820.55     3917.08    201.48 o
  -8   4  16     7682.40     7162.12    243.88 o
  -7   4  16     5833.35     5547.41    261.70 o
  -6   4  16     2243.44     2060.86    156.99 o
  -5   4  16      962.82      935.68    120.61 o
  -4   4  16     1614.64     1447.75    122.59 o
  -3   4  16     1096.10     1085.20    153.23 o
  -2   4  16     1232.26     1215.57    124.74 o
  -1   4  16     2745.75     2903.59    179.83 o
   0   4  16     4455.29     3876.92    214.98 o
   1   4  16     2347.88     2550.87    203.55 o
   2   4  16     2825.79     2812.06    219.31 o
   3   4  16     2810.72     2729.22    232.92 o
 -15   5  16     5996.86     5686.88    432.72 o
 -14   5  16     5801.61     6306.98    435.88 o
 -13   5  16     9646.11    10751.25    528.08 o
 -12   5  16     4970.96     4565.30    256.00 o
 -11   5  16     3857.77     4022.92    234.43 o
 -10   5  16     3962.77     4159.71    333.07 o
  -9   5  16      479.62      374.22     95.37 o
  -8   5  16       37.60       86.51     69.53 o
  -7   5  16     2556.07     2578.59    264.08 o
  -6   5  16     8275.50     8374.99    240.82 o
  -5   5  16    14036.82    13971.75    388.29 o
  -4   5  16    11284.73    11004.57    295.28 o
  -3   5  16    12818.99    13020.16    318.65 o
  -2   5  16     8700.56     8467.16    348.12 o
  -1   5  16     4649.46     4709.59    284.73 o
   0   5  16     1893.52     1613.43    186.55 o
   1   5  16      467.76      284.40    109.60 o
   2   5  16      114.02      222.03    118.25 o
   3   5  16      903.98      736.15    152.99 o
 -15   6  16       50.98      160.02    167.29 o
 -14   6  16       23.72      -24.24    129.42 o
 -13   6  16       45.42      -77.66    111.45 o
 -12   6  16      260.10      127.43    101.65 o
 -11   6  16      476.55      312.09    101.81 o
 -10   6  16        4.67       15.23     72.66 o
  -9   6  16     1179.06     1158.35    120.05 o
  -8   6  16       62.70       82.04     70.35 o
  -7   6  16       98.35       11.14     64.07 o
  -6   6  16      164.90      271.11     71.58 o
  -5   6  16        7.19       92.23     67.15 o
  -4   6  16      853.87      842.63    110.46 o
  -3   6  16      485.88      393.06     97.86 o
  -2   6  16      714.36      764.01    106.53 o
  -1   6  16      585.61      660.18    134.12 o
   0   6  16      225.60      164.53     94.59 o
   1   6  16      904.90      631.56    120.95 o
   2   6  16      664.88      763.45    147.03 o
   3   6  16      356.51      185.24    153.58 o
 -15   7  16     4799.97     5338.54    676.54 o
 -14   7  16     5638.05     5816.30    350.34 o
 -13   7  16     7938.00     8047.90    411.50 o
 -12   7  16     6039.92     6655.33    370.73 o
 -11   7  16     3437.15     3488.22    221.62 o
 -10   7  16      806.93      707.77    107.50 o
  -9   7  16      186.10      142.99     75.97 o
  -8   7  16      637.31      548.84     94.18 o
  -7   7  16     3518.78     3471.89    186.20 o
  -6   7  16    10032.55    10432.65    379.91 o
  -5   7  16    14831.95    15250.82    354.09 o
  -4   7  16    20935.57    21663.55    447.96 o
  -3   7  16    14235.80    14429.87    572.44 o
  -2   7  16    13274.95    13327.96    373.44 o
  -1   7  16     4490.62     4747.17    260.18 o
   0   7  16     2240.68     2321.78    177.25 o
   1   7  16       14.17      -58.03     96.05 o
   2   7  16      230.15      -25.20    162.25 o
   3   7  16     2268.69     2167.37    242.18 o
 -15   8  16       15.44      146.68    177.86 o
 -14   8  16       82.87      -98.61    130.03 o
 -13   8  16        4.13       97.53    126.92 o
 -12   8  16      154.38       29.05    101.75 o
 -11   8  16     1023.83     1187.41    148.76 o
 -10   8  16     2183.08     2618.60    189.58 o
  -9   8  16     2348.25     2063.65    155.00 o
  -8   8  16     2961.18     2765.45    167.52 o
  -7   8  16     5545.80     6102.85    339.09 o
  -6   8  16     1186.26      981.85    104.90 o
  -5   8  16       30.12       60.90     66.60 o
  -4   8  16      185.40      261.68     76.99 o
  -3   8  16      361.57      301.32     94.81 o
  -2   8  16       98.71       72.11     83.28 o
  -1   8  16      669.99      518.89    112.21 o
   0   8  16     1071.64     1050.42    161.56 o
   1   8  16     1817.44     1695.23    183.16 o
   2   8  16      945.37      696.89    156.84 o
 -15   9  16     3392.72     3614.99    307.76 o
 -14   9  16     4561.81     5105.40    340.31 o
 -13   9  16     3387.86     3339.21    359.18 o
 -12   9  16     3029.19     3098.31    223.02 o
 -11   9  16     2212.79     2210.25    184.25 o
 -10   9  16      288.84      189.13     93.65 o
  -9   9  16      297.50      305.04     87.56 o
  -8   9  16      433.01      422.90     92.38 o
  -7   9  16     3189.75     3087.42    172.00 o
  -6   9  16     6727.01     6888.42    224.54 o
  -5   9  16    10801.05    10748.75    287.69 o
  -4   9  16    11496.49    12215.31    433.37 o
  -3   9  16     7819.49     7962.50    481.67 o
  -2   9  16     8478.00     8632.17    306.98 o
  -1   9  16     4017.07     3847.76    250.22 o
   0   9  16     2322.26     2192.63    190.14 o
   1   9  16      313.19       97.07    115.83 o
   2   9  16       78.42      101.49    122.44 o
 -14  10  16      127.47      -80.84    136.92 o
 -13  10  16      864.04      659.34    160.28 o
 -12  10  16     3031.60     3300.21    232.06 o
 -11  10  16     6982.40     6228.23    280.09 o
 -10  10  16     7265.66     7369.52    294.94 o
  -9  10  16     6783.73     6808.60    272.77 o
  -8  10  16     3826.79     3549.90    274.92 o
  -7  10  16     5055.82     4793.61    198.25 o
  -6  10  16     2980.90     2828.06    250.59 o
  -5  10  16     1005.47      897.70    103.79 o
  -4  10  16      170.73      250.58     81.87 o
  -3  10  16      262.35      322.04     90.87 o
  -2  10  16      977.36     1034.02    123.64 o
  -1  10  16     4092.96     3566.86    224.52 o
   0  10  16     6880.29     6833.30    308.27 o
   1  10  16     8015.65     8316.55    340.32 o
   2  10  16     3215.79     3509.95    336.75 o
 -14  11  16     1296.33     1663.74    221.55 o
 -13  11  16      402.55      454.70    253.62 o
 -12  11  16     1227.35     1189.24    179.77 o
 -11  11  16     1801.16     1872.34    176.59 o
 -10  11  16     1528.88     1607.62    159.40 o
  -9  11  16       49.08       55.40     82.90 o
  -8  11  16       55.54       52.67     76.47 o
  -7  11  16      738.73      882.01    119.65 o
  -6  11  16     2370.75     2464.34    142.57 o
  -5  11  16     4205.26     4159.27    229.55 o
  -4  11  16     5696.51     5813.18    220.61 o
  -3  11  16     3427.44     3545.66    369.69 o
  -2  11  16     2124.61     2200.28    159.81 o
  -1  11  16     1472.17     1374.10    155.90 o
   0  11  16      639.43      486.53    123.82 o
   1  11  16      795.43      650.91    168.38 o
   2  11  16        0.99      -44.83    121.78 o
 -13  12  16     1238.69     1424.01    305.63 o
 -12  12  16     3586.31     3268.97    229.88 o
 -11  12  16     5496.99     5452.30    324.79 o
 -10  12  16     7624.40     8033.60    483.19 o
  -9  12  16     8097.03     8916.96    299.22 o
  -8  12  16    10643.37    10520.62    469.45 o
  -7  12  16     9106.37     9166.83    261.00 o
  -6  12  16     8445.45     8618.30    364.16 o
  -5  12  16     3818.33     3519.39    185.44 o
  -4  12  16      251.07      152.28    127.44 o
  -3  12  16      120.35       -4.41    104.49 o
  -2  12  16     3781.25     3624.05    230.57 o
  -1  12  16     4482.48     4610.30    259.54 o
   0  12  16     9398.48     9902.71    447.01 o
   1  12  16     6310.73     7278.60    337.37 o
 -13  13  16       36.76      130.69    138.95 o
 -12  13  16       15.57      -50.69    109.49 o
 -11  13  16        1.71      170.22    108.95 o
 -10  13  16       82.49       26.98     88.78 o
  -9  13  16      230.90      222.49    111.11 o
  -8  13  16        4.38       69.93    104.49 o
  -7  13  16       39.99      -62.35     62.35 o
  -6  13  16       25.75       65.71    109.50 o
  -5  13  16       58.03       31.62    173.14 o
  -4  13  16      131.56      106.55     73.99 o
  -3  13  16       33.33      -92.28    103.63 o
  -2  13  16       21.47     -102.04    102.04 o
  -1  13  16       19.33     -116.03    116.03 o
   0  13  16       55.14       85.62    116.91 o
   1  13  16      164.40       45.04    121.66 o
 -12  14  16     2710.13     2689.36    214.36 o
 -11  14  16     2875.10     3064.04    235.04 o
 -10  14  16     7709.80     7768.96    296.08 o
  -9  14  16    12286.27    12808.39    417.31 o
  -8  14  16     8838.77     9638.59    460.81 o
  -7  14  16     6073.37     6051.85    382.84 o
  -6  14  16     3374.63     3344.44    294.21 o
  -5  14  16     2587.22     2088.43    246.61 o
  -4  14  16      256.01      416.40    165.16 o
  -3  14  16       57.69       68.46    107.48 o
  -2  14  16     2443.06     2303.67    181.35 o
  -1  14  16     2759.79     2382.92    196.95 o
   0  14  16     5038.07     5460.88    300.01 o
 -12  15  16      390.28      458.25    136.80 o
 -11  15  16      263.83      280.68    168.16 o
 -10  15  16       25.79      152.13    152.41 o
  -9  15  16       50.38      -62.41    185.34 o
  -8  15  16       92.11      110.49    144.93 o
  -7  15  16      275.81      151.63    151.79 o
  -6  15  16      624.91      409.82    169.02 o
  -5  15  16     1395.39     1322.42    272.97 o
  -4  15  16     1404.14     1292.71    223.69 o
  -3  15  16     1121.46     1002.95    271.64 o
  -2  15  16      877.63      942.98    238.31 o
  -1  15  16     2228.83     2270.35    249.79 o
 -11  16  16     2319.70     2672.95    290.75 o
 -10  16  16     1861.78     1730.54    484.33 o
  -9  16  16     3658.35     3766.48    323.01 o
  -8  16  16     4013.16     4507.09    358.53 o
  -7  16  16     2547.91     2635.80    271.58 o
  -6  16  16      941.70     1046.51    269.35 o
  -5  16  16      898.58      753.88    194.60 o
  -4  16  16      133.43      192.62    169.64 o
  -3  16  16      548.76      105.12    170.00 o
  -2  16  16     1781.97     1772.25    313.04 o
  -1  16  16     2723.53     2849.44    368.75 o
 -10  17  16      338.29      179.42    171.97 o
  -9  17  16        0.35      -98.23    147.48 o
  -8  17  16      631.74      575.43    200.04 o
  -7  17  16     2103.34     2072.09    265.76 o
  -6  17  16     3645.00     2674.14    293.32 o
  -5  17  16     3648.19     3664.04    399.15 o
  -4  17  16     4755.47     4649.11    371.72 o
  -3  17  16     2183.06     2101.63    284.84 o
  -2  17  16     4361.07     4332.08    426.50 o
  -8  18  16     1713.80     1640.06    380.29 o
  -7  18  16     1078.97     1176.09    222.00 o
  -6  18  16      149.63       85.82    173.26 o
  -5  18  16      438.22      391.26    180.93 o
  -4  18  16       19.29      -87.90    262.35 o
 -16   1  17     2876.35     2374.09    345.67 o
 -15   1  17     2141.96     1860.62    273.25 o
 -14   1  17     2814.72     2179.80    270.34 o
 -13   1  17      269.10      174.58    139.85 o
 -12   1  17      867.10      643.22    146.15 o
 -11   1  17     2909.85     2604.48    202.58 o
 -10   1  17     5201.76     4860.61    259.50 o
  -9   1  17    12920.36    13184.31    381.75 o
  -8   1  17    27965.14    27934.62    629.42 o
  -7   1  17    27917.13    27619.13    532.66 o
  -6   1  17     7751.12     8261.56    227.04 o
  -5   1  17      940.39      921.33    155.20 o
  -4   1  17     3430.90     3623.11    206.91 o
  -3   1  17     1744.38     1539.92    146.13 o
  -2   1  17        1.58      -66.54     81.91 o
  -1   1  17     2383.64     2123.09    175.89 o
   0   1  17     3845.93     3681.87    304.28 o
   1   1  17     6335.75     6316.46    302.66 o
   2   1  17     5026.60     4897.33    296.42 o
 -16   2  17       53.11     -151.47    218.36 o
 -15   2  17     2712.92     2684.13    521.84 o
 -14   2  17      641.59     1212.92    313.84 o
 -13   2  17     2262.32     2422.01    327.91 o
 -12   2  17     3276.98     3547.30    243.60 o
 -11   2  17      484.02      513.94    120.77 o
 -10   2  17      405.38      485.63    101.33 o
  -9   2  17     1894.69     1692.49    143.54 o
  -8   2  17      289.81      219.37     84.66 o
  -7   2  17      223.23      249.94     84.33 o
  -6   2  17     2164.27     2142.37    130.79 o
  -5   2  17     5336.37     5330.74    196.92 o
  -4   2  17      740.55      664.23     98.28 o
  -3   2  17     1257.78     1209.56    124.05 o
  -2   2  17     1070.19      917.68    128.62 o
  -1   2  17     1783.88     1746.04    167.50 o
   0   2  17      321.97      259.40    108.82 o
   1   2  17       74.67      185.22    109.47 o
   2   2  17       87.12        4.69    111.95 o
 -15   3  17     1702.05     1455.17    253.11 o
 -14   3  17      899.94      908.06    200.92 o
 -13   3  17      142.54      188.53    123.85 o
 -12   3  17      709.77      437.29    139.71 o
 -11   3  17     1929.93     1882.66    158.06 o
 -10   3  17     2316.06     2597.77    234.69 o
  -9   3  17     5375.27     5768.60    232.58 o
  -8   3  17    11643.12    11761.17    316.39 o
  -7   3  17     8239.68     8500.51    267.68 o
  -6   3  17     2562.85     2443.42    154.56 o
  -5   3  17     7751.05     7604.69    229.59 o
  -4   3  17     2927.25     2882.73    168.13 o
  -3   3  17     3776.17     3310.19    182.69 o
  -2   3  17      141.81       37.24     80.86 o
  -1   3  17     1900.12     1867.28    171.07 o
   0   3  17     2247.85     2293.68    278.21 o
   1   3  17     1946.52     1894.97    187.27 o
   2   3  17     4228.33     4293.57    275.68 o
 -15   4  17     1667.26     1952.35    521.10 o
 -14   4  17     2719.98     2404.70    501.11 o
 -13   4  17     5172.09     5445.43    421.73 o
 -12   4  17     8365.58     8256.81    363.70 o
 -11   4  17     9190.11     9061.05    309.15 o
 -10   4  17     6294.83     6500.28    262.73 o
  -9   4  17     2176.58     2281.23    170.10 o
  -8   4  17      489.51      434.52     93.37 o
  -7   4  17      217.55      163.60     77.41 o
  -6   4  17     2412.70     2388.74    150.19 o
  -5   4  17     6462.00     6469.56    237.71 o
  -4   4  17     3522.98     3506.54    207.41 o
  -3   4  17     6720.95     6422.31    234.64 o
  -2   4  17     6118.03     6237.80    246.85 o
  -1   4  17     5705.17     5769.34    291.38 o
   0   4  17     4472.74     4255.03    250.75 o
   1   4  17      895.25      888.76    160.04 o
   2   4  17      665.99      461.23    156.41 o
 -15   5  17     1069.26     1267.69    242.91 o
 -14   5  17      169.20        6.03    157.87 o
 -13   5  17       26.76       61.09    164.09 o
 -12   5  17       15.82       -6.74     97.73 o
 -11   5  17      112.24       80.47     84.95 o
 -10   5  17      344.24      271.11     95.91 o
  -9   5  17     2222.17     2135.65    158.94 o
  -8   5  17     2739.70     2957.68    199.57 o
  -7   5  17      564.10      598.23     99.76 o
  -6   5  17      384.80      412.81     89.49 o
  -5   5  17     1102.59      870.59    111.30 o
  -4   5  17     1546.37     1300.62    130.77 o
  -3   5  17       24.18        4.35     80.69 o
  -2   5  17      274.29      179.69     95.10 o
  -1   5  17      189.30      115.74     93.16 o
   0   5  17      386.44      271.96    133.03 o
   1   5  17      721.00      614.41    142.23 o
   2   5  17     2386.23     2055.50    263.46 o
 -15   6  17     2123.91     2189.58    492.97 o
 -14   6  17     4400.35     4922.18    387.18 o
 -13   6  17     8888.27     9417.38    406.02 o
 -12   6  17     5590.44     6187.17    295.60 o
 -11   6  17    10036.39     9791.06    306.82 o
 -10   6  17     3709.61     3972.67    212.99 o
  -9   6  17     1054.65     1088.12    117.69 o
  -8   6  17      494.87      487.24     94.08 o
  -7   6  17      356.46      393.15     93.32 o
  -6   6  17      653.72      551.95     93.10 o
  -5   6  17     5429.18     5235.13    219.65 o
  -4   6  17     5733.06     5737.63    232.91 o
  -3   6  17     9001.46     9405.45    319.07 o
  -2   6  17     8618.46     8952.27    317.31 o
  -1   6  17     8339.54     8867.51    326.70 o
   0   6  17     5909.73     4961.11    275.90 o
   1   6  17     1757.59     1679.78    185.53 o
   2   6  17      471.92      362.86    140.41 o
 -15   7  17       11.66       15.78    169.81 o
 -14   7  17      223.48      109.71    165.84 o
 -13   7  17       67.94      -39.23    110.83 o
 -12   7  17       10.63       27.45     99.02 o
 -11   7  17       88.43       94.94    100.08 o
 -10   7  17      400.59      214.72     92.26 o
  -9   7  17      869.94      632.61    122.62 o
  -8   7  17      991.31      868.49    110.74 o
  -7   7  17      254.36      237.46     78.54 o
  -6   7  17        4.47       44.97     65.31 o
  -5   7  17       10.40       38.25     74.50 o
  -4   7  17       44.84      -42.56     98.71 o
  -3   7  17      420.01      449.72    106.83 o
  -2   7  17      382.53      175.86     96.78 o
  -1   7  17       92.84      117.47    102.65 o
   0   7  17      170.37      271.22    113.40 o
   1   7  17       62.91      -81.83    109.54 o
   2   7  17       67.65       -0.28    125.10 o
 -15   8  17     2440.74     2565.38    672.10 o
 -14   8  17     5420.12     5472.81    405.85 o
 -13   8  17     5846.67     6034.88    315.57 o
 -12   8  17     6437.74     6725.40    306.15 o
 -11   8  17     7972.01     7980.71    311.41 o
 -10   8  17     5215.35     5786.24    246.88 o
  -9   8  17     1967.04     2161.32    259.95 o
  -8   8  17       70.90      163.23     81.84 o
  -7   8  17      186.94      195.31     83.07 o
  -6   8  17     1918.87     2109.35    164.63 o
  -5   8  17     6687.73     6862.73    325.50 o
  -4   8  17    13737.97    13212.23    455.69 o
  -3   8  17    11476.48    11853.72    326.31 o
  -2   8  17     9512.26     9641.08    662.18 o
  -1   8  17     9369.04     9791.69    346.75 o
   0   8  17     5864.90     5688.07    285.69 o
   1   8  17     3610.67     3437.02    249.27 o
 -14   9  17      132.25      -11.68    139.46 o
 -13   9  17       68.48      -27.38    126.92 o
 -12   9  17      398.09      277.37    120.83 o
 -11   9  17      722.52      503.69    121.25 o
 -10   9  17     2450.73     2629.50    344.23 o
  -9   9  17     4841.78     4840.43    271.76 o
  -8   9  17     7243.15     7356.43    261.64 o
  -7   9  17     5540.38     5674.15    231.92 o
  -6   9  17     2414.19     2449.20    151.88 o
  -5   9  17     1538.72     1451.44    130.36 o
  -4   9  17      738.94      757.23    111.95 o
  -3   9  17      338.69      545.03    102.47 o
  -2   9  17      142.17      170.73     94.85 o
  -1   9  17      120.46      114.03    109.62 o
   0   9  17     1472.37     1363.53    218.38 o
   1   9  17     2057.23     1689.75    193.76 o
 -14  10  17      679.71      571.43    170.99 o
 -13  10  17     2218.60     1955.09    197.34 o
 -12  10  17     4007.38     3892.16    249.75 o
 -11  10  17     4374.47     4454.55    389.10 o
 -10  10  17     2114.25     2490.13    188.18 o
  -9  10  17       45.78       52.09     82.21 o
  -8  10  17      214.36      173.88     83.79 o
  -7  10  17       55.87       -1.05     72.08 o
  -6  10  17      142.20      203.20     95.06 o
  -5  10  17     2267.10     2107.65    151.19 o
  -4  10  17     2908.09     3106.43    202.13 o
  -3  10  17     3005.88     2669.04    177.79 o
  -2  10  17     2805.15     2321.75    172.39 o
  -1  10  17     2857.05     2870.07    347.44 o
   0  10  17     2077.82     1973.93    196.10 o
   1  10  17     1872.69     2254.05    276.50 o
 -13  11  17      117.72      210.45    124.37 o
 -12  11  17      650.40      264.97    121.92 o
 -11  11  17     1607.00     1250.83    154.87 o
 -10  11  17     3326.71     3499.20    311.67 o
  -9  11  17     6308.49     6286.34    422.01 o
  -8  11  17     7597.89     8238.42    283.49 o
  -7  11  17     5780.35     6283.41    233.22 o
  -6  11  17     8259.18     8240.97    245.87 o
  -5  11  17     6518.45     6245.77    234.04 o
  -4  11  17     4773.62     4465.39    203.49 o
  -3  11  17      147.22       36.63     79.68 o
  -2  11  17      337.07      207.73    167.95 o
  -1  11  17     1722.35     1618.81    175.81 o
   0  11  17     3590.47     3502.92    244.12 o
 -13  12  17      422.56      328.45    198.72 o
 -12  12  17     1643.86     1459.02    173.02 o
 -11  12  17     1214.97     1335.63    158.33 o
 -10  12  17      453.34      194.88    104.38 o
  -9  12  17      183.88      322.01    102.22 o
  -8  12  17      188.89      100.49     84.99 o
  -7  12  17      254.39      310.54     83.14 o
  -6  12  17       29.13      -14.49     67.53 o
  -5  12  17      754.14      744.39    126.85 o
  -4  12  17      469.59      346.68    108.90 o
  -3  12  17      253.92      150.60     97.05 o
  -2  12  17      268.90      203.87    107.85 o
  -1  12  17      516.28      555.18    129.31 o
   0  12  17      177.56      222.07    123.21 o
 -12  13  17       11.85      -61.08    111.01 o
 -11  13  17      744.17      810.87    161.33 o
 -10  13  17     3194.74     3585.06    232.05 o
  -9  13  17     4404.16     4324.22    333.34 o
  -8  13  17     6460.91     6723.59    531.52 o
  -7  13  17     6820.68     6630.64    272.45 o
  -6  13  17     8316.52     8103.78    388.91 o
  -5  13  17     5635.06     5358.10    292.10 o
  -4  13  17     2427.64     2237.61    165.88 o
  -3  13  17      256.66       78.23    112.39 o
  -2  13  17      270.28      117.37    104.90 o
  -1  13  17      297.15      317.27    118.59 o
 -12  14  17       79.34      125.18    118.97 o
 -11  14  17       22.49       57.39    107.06 o
 -10  14  17      420.36      485.90    178.98 o
  -9  14  17      145.19      148.38    156.75 o
  -8  14  17      180.78      289.36    160.56 o
  -7  14  17      131.88      -44.02    141.52 o
  -6  14  17       55.48       -0.59    144.28 o
  -5  14  17       50.39       19.22    148.52 o
  -4  14  17       82.33        1.64    159.83 o
  -3  14  17      591.09      481.84    116.83 o
  -2  14  17     1186.61     1076.78    150.52 o
  -1  14  17      607.75      419.33    136.27 o
 -11  15  17      765.33      391.43    191.01 o
 -10  15  17     2420.79     2461.66    280.24 o
  -9  15  17     3704.96     3880.82    330.56 o
  -8  15  17     5242.13     5737.56    390.22 o
  -7  15  17     6016.48     5722.90    391.45 o
  -6  15  17     4774.43     5107.76    371.23 o
  -5  15  17     2753.59     2106.68    265.41 o
  -4  15  17      733.59      801.27    234.04 o
  -3  15  17       41.46       62.27    162.34 o
  -2  15  17      422.78      341.24    194.38 o
 -10  16  17      742.14      377.18    186.69 o
  -9  16  17      922.80     1084.20    240.63 o
  -8  16  17      158.62        6.18    158.82 o
  -7  16  17       72.05      123.30    162.96 o
  -6  16  17      274.98      327.59    172.29 o
  -5  16  17     1125.49     1179.60    232.77 o
  -4  16  17     1702.07     1645.79    443.40 o
  -3  16  17     1511.79     1353.39    245.40 o
  -9  17  17     1664.02     2195.63    375.84 o
  -8  17  17     1405.05     1341.91    286.63 o
  -7  17  17     1300.35     1105.60    226.78 o
  -6  17  17     1175.97      889.00    216.46 o
  -5  17  17     2346.56     2689.24    308.58 o
 -15   0  18     6647.36     6447.11    660.26 o
 -14   0  18     3820.50     3475.96    485.57 o
 -13   0  18     2609.60     2389.44    300.85 o
 -12   0  18     1244.24     1043.28    216.61 o
 -11   0  18       21.75      122.83    138.02 o
 -10   0  18     2007.42     2201.20    272.94 o
  -9   0  18     5315.92     4784.05    371.51 o
  -8   0  18    15043.55    14985.97    586.34 o
  -7   0  18    27513.76    27450.73    861.30 o
  -6   0  18    12296.85    13080.18    447.64 o
  -5   0  18    15066.80    14883.44    567.73 o
  -4   0  18    10679.83    11130.02    474.43 o
  -3   0  18     4592.15     4390.18    335.56 o
  -2   0  18     1437.70     1626.19    234.61 o
  -1   0  18        8.48      -80.51    136.54 o
   0   0  18     1418.92     1878.21    273.60 o
   1   0  18     2624.31     2247.70    298.22 o
 -15   1  18      142.84      239.02    167.89 o
 -14   1  18      370.87      452.70    273.13 o
 -13   1  18     1034.81      658.50    152.65 o
 -12   1  18      614.74      498.35    127.05 o
 -11   1  18      289.36      197.67    132.27 o
 -10   1  18      892.51      922.71    135.73 o
  -9   1  18      849.79      581.07    120.94 o
  -8   1  18      415.61      496.78    114.78 o
  -7   1  18      511.79      347.14    104.42 o
  -6   1  18     1198.37     1068.01    114.73 o
  -5   1  18     2069.80     2209.81    169.50 o
  -4   1  18     1652.54     1549.74    151.10 o
  -3   1  18     1818.21     1622.92    214.65 o
  -2   1  18      807.05      582.82    134.06 o
  -1   1  18      785.35      506.10    123.59 o
   0   1  18      578.22      377.74    120.43 o
   1   1  18      314.17      134.71    122.29 o
 -15   2  18     4492.50     4715.00    396.40 o
 -14   2  18     5695.57     5849.10    631.39 o
 -13   2  18     1077.68      992.10    176.81 o
 -12   2  18      263.08       59.67     98.60 o
 -11   2  18      344.75      206.72    140.39 o
 -10   2  18     1562.93     1225.11    148.00 o
  -9   2  18     2679.44     2620.11    199.08 o
  -8   2  18     6116.13     6654.73    390.92 o
  -7   2  18     5681.28     6029.80    322.44 o
  -6   2  18     8693.37     8699.40    402.14 o
  -5   2  18     8558.00     8749.66    279.05 o
  -4   2  18    12413.07    12473.91    355.89 o
  -3   2  18     4959.60     4446.52    440.39 o
  -2   2  18      504.57      496.27    115.04 o
  -1   2  18        7.94      -68.30     94.12 o
   0   2  18      322.38      223.69    133.50 o
   1   2  18     1260.76     1199.68    244.39 o
 -15   3  18      331.07      331.74    284.24 o
 -14   3  18      267.19      392.51    163.76 o
 -13   3  18     1607.19     1473.57    197.98 o
 -12   3  18     2720.81     2664.04    215.20 o
 -11   3  18     2553.05     2276.91    231.63 o
 -10   3  18     2541.03     2460.72    197.90 o
  -9   3  18     2058.15     1904.51    184.40 o
  -8   3  18     1901.49     1614.78    158.08 o
  -7   3  18     2753.13     2924.51    188.97 o
  -6   3  18      362.23      374.72     98.07 o
  -5   3  18      721.09      870.62    126.68 o
  -4   3  18     1550.09     1452.49    165.44 o
  -3   3  18     2535.18     2673.29    191.70 o
  -2   3  18     3541.52     4344.06    245.23 o
  -1   3  18     5172.47     5103.01    341.67 o
   0   3  18     3113.72     2849.86    219.42 o
   1   3  18     1690.47     2105.05    210.34 o
 -15   4  18     2138.83     2416.42    300.34 o
 -14   4  18     1482.38     1810.25    583.28 o
 -13   4  18     1263.07     1070.15    316.79 o
 -12   4  18      351.28      324.74    122.95 o
 -11   4  18       41.90       49.68     99.88 o
 -10   4  18       14.37       45.54     94.48 o
  -9   4  18     1037.92      753.75    116.51 o
  -8   4  18     3195.02     3324.87    268.09 o
  -7   4  18     2158.64     2041.79    156.21 o
  -6   4  18     5147.40     5447.34    267.14 o
  -5   4  18     2218.05     2257.86    165.60 o
  -4   4  18     5367.17     5357.87    249.79 o
  -3   4  18     3324.98     3003.85    419.45 o
  -2   4  18      769.59      832.37    185.03 o
  -1   4  18       93.45       -6.08    100.66 o
   0   4  18       30.57      -43.85    103.04 o
   1   4  18      356.25       84.61    122.07 o
 -15   5  18      233.24      167.51    246.49 o
 -14   5  18     2255.82     2285.21    280.49 o
 -13   5  18     4218.33     4095.23    303.28 o
 -12   5  18     8166.77     8404.54    373.12 o
 -11   5  18    10003.37    10338.25    389.13 o
 -10   5  18     6655.90     6585.48    268.22 o
  -9   5  18     7146.39     7243.50    361.52 o
  -8   5  18     4929.82     5164.47    230.87 o
  -7   5  18     1879.87     2211.49    293.69 o
  -6   5  18      305.69      326.08     90.30 o
  -5   5  18     1415.62     1613.06    143.56 o
  -4   5  18     2297.88     2413.87    173.03 o
  -3   5  18     4665.51     4898.58    282.68 o
  -2   5  18     5168.27     4685.40    285.25 o
  -1   5  18     8251.49     8353.30    382.99 o
   0   5  18     6609.95     5960.80    326.08 o
   1   5  18     3840.29     4232.25    414.14 o
 -15   6  18      420.28      403.67    187.42 o
 -14   6  18        2.92     -112.36    145.43 o
 -13   6  18      195.84      193.97    138.54 o
 -12   6  18      108.53       -4.75    115.44 o
 -11   6  18       14.87        6.01     91.60 o
 -10   6  18       27.72      -19.59     85.51 o
  -9   6  18       52.49       15.39     82.48 o
  -8   6  18     1201.73     1237.40    133.17 o
  -7   6  18      697.60      562.61    101.20 o
  -6   6  18      162.78       31.98     74.64 o
  -5   6  18      224.48      178.57     88.75 o
  -4   6  18        3.73      -75.10     75.10 o
  -3   6  18       25.34      -20.58     83.35 o
  -2   6  18      212.41      316.69    118.67 o
  -1   6  18       17.68       80.74    115.34 o
   0   6  18       46.37      194.98    127.13 o
   1   6  18        1.31     -114.36    114.36 o
 -14   7  18     4578.24     4409.32    371.73 o
 -13   7  18     5470.89     5015.29    337.48 o
 -12   7  18     7599.21     7620.93    333.98 o
 -11   7  18     7516.75     8125.91    309.15 o
 -10   7  18     9491.72     9842.94    314.63 o
  -9   7  18     9103.57     9426.39    304.44 o
  -8   7  18     6226.98     5858.16    243.54 o
  -7   7  18     1707.18     1650.13    144.83 o
  -6   7  18      166.93       65.99     78.29 o
  -5   7  18     1368.67     1235.00    132.60 o
  -4   7  18     2407.82     2196.85    165.51 o
  -3   7  18     2738.34     3166.06    292.52 o
  -2   7  18     6781.70     6321.87    284.57 o
  -1   7  18     7491.21     7452.17    391.53 o
   0   7  18     7151.01     6932.65    355.93 o
   1   7  18     4275.86     4295.07    340.41 o
 -14   8  18      573.45      416.19    189.94 o
 -13   8  18       94.29      -33.20    139.43 o
 -12   8  18       16.20      -55.22    108.49 o
 -11   8  18       65.53       42.11    101.39 o
 -10   8  18      100.89      106.93    103.15 o
  -9   8  18     1395.98     1574.45    179.20 o
  -8   8  18     3391.22     2918.83    237.11 o
  -7   8  18     1984.92     1868.77    151.06 o
  -6   8  18     3121.85     3173.45    226.90 o
  -5   8  18      890.32      666.89    111.98 o
  -4   8  18      544.13      582.79    105.61 o
  -3   8  18       14.03      -71.31     83.60 o
  -2   8  18       28.54      -91.75     91.75 o
  -1   8  18      104.51       50.05    103.75 o
   0   8  18       40.74      -93.28    114.63 o
 -14   9  18     1784.35     1879.20    333.83 o
 -13   9  18     5177.50     5495.27    306.78 o
 -12   9  18     8154.85     8118.98    455.41 o
 -11   9  18     8078.35     8379.99    335.60 o
 -10   9  18     5932.60     6335.69    260.43 o
  -9   9  18     2733.10     3054.99    189.93 o
  -8   9  18     2544.44     2365.49    166.17 o
  -7   9  18     1201.61      802.81    110.45 o
  -6   9  18      304.66      322.46     89.40 o
  -5   9  18       27.11      157.15     86.25 o
  -4   9  18      576.36      528.84    108.96 o
  -3   9  18      970.36      932.88    127.00 o
  -2   9  18     5470.44     5442.63    269.92 o
  -1   9  18     6025.28     6063.94    296.04 o
   0   9  18     4326.62     4485.95    306.89 o
 -13  10  18      337.61      490.26    141.93 o
 -12  10  18       33.22       77.87    112.85 o
 -11  10  18       17.96       75.09    102.23 o
 -10  10  18      391.80      427.06    118.29 o
  -9  10  18     1964.43     1740.25    151.36 o
  -8  10  18     5347.15     5220.38    233.06 o
  -7  10  18     3265.35     3522.15    193.21 o
  -6  10  18     5438.25     5143.44    210.30 o
  -5  10  18     4106.12     4143.54    266.18 o
  -4  10  18     5401.21     5190.05    228.66 o
  -3  10  18     1775.68     1424.63    148.10 o
  -2  10  18     1545.65     1359.75    185.12 o
  -1  10  18      175.20       49.51    119.21 o
   0  10  18       54.16      -77.96    118.43 o
 -13  11  18     1583.61     1524.16    186.78 o
 -12  11  18     2550.50     2351.00    205.15 o
 -11  11  18     4065.60     4296.12    252.99 o
 -10  11  18     1819.15     2097.77    378.63 o
[truncated: 28,228 more chars]
